# Supplementary material for: Removing reference mapping biases using limited or no genotype data identifies allelic differences in protein binding at disease-associated loci
Source: BMC Med Genomics. 2015 Jul 26;8:43. doi: 10.1186/s12920-015-0117-x (PMC4515314; doi:10.1186/s12920-015-0117-x)
Supplement: Additional file 2: — Supplemental Tables. Table S1: Precision of imbalance detection in non-allele-aware alignments. Imbalance detection sensitivity and accuracy using BWA and no genotypes compared to GSNAP and common variants. Table S2: P-value threshold influences allelic imbalance detection using partial genotypes and common variants. Imbalance detection statistics using the binomial test and multiple thresholds or the beta-binomial test. Table S3: Precision of allelic imbalance detection extends to other transcription factor ChIP-seq data. Imbalance detection statistics for alignments of sequence data 11 additional proteins. Table S4: Alignment and base coverage statistics for ChIP-seq transcription factor and DNase-seq data. Alignment statistics for all alignments used in these analyses. Table S5: EMSA probes for experimental validation. Table S6: Heterozygous sites tested for allelic imbalance in complete genotype alignment (CREB1 50-bp). Table S7: Heterozygous sites tested for allelic imbalance in partial genotype alignment (CREB1 50-bp). Table S8: Heterozygous sites tested for allelic imbalance in no genotype alignment (CREB1 50-bp). [file 12920_2015_117_MOESM2_ESM.xlsx]

## Sheet: Table S1
Supplemental Table 1. Precision of imbalance detection in non-allele-aware alignments
Factor/Assay (Condition)	GSNAP						BWA
	Total		MAF≥.05		MAF<.05		Total				MAF≥.05				MAF<.05
	Nt		Ncom		Nt-Ncom		Nt	Sens	Prec		Ncom	Sens	Prec		Nt-Ncom	Sens	Prec
CREB1 (50 bp)	200		141		59		161	61.5	76.4		124	74.5	84.7		37	30.5	48.6
CREB1 (35 bp)	106		81		25		98	64.2	69.4		78	75.3	78.2		20	28	35
CREB1 (20 bp)	26		16		10		22	50	59.1		16	68.8	68.8		6	20	33.3
CTCF (35 bp)	267		192		75		306	74.9	65.4		218	84.4	74.3		88	50.7	43.2
Dnase (20 bp)	104		47		57		116	24	21.6		25	34	64		91	15.8	9.9
CREB1 (2 alns)a	200		141		59		193	64.5	66.8		147	76.6	73.5		46	35.6	45.7
Imbalance calls using BWA and no genotype information compared to GSNAP alignments using complete genotypes; aHeterozyogous sites identified in first alignment are used to create two haplotype references for secondround of alignments. Nt total imbalance count Nn imbalances at common variants

## Sheet: Table S2
Supplemental Table 2. P-value threshold influences allelic imbalance detection using partial genotypes and common variants
Imbalance P<.01	Completea						Partial Genotypeb Imbalances												No Genotypec Imbalances
	Total		Partial		None		Total				Known variants				Predicted variants				Total				Known variants				Predicted variants
	Nt		Nimp		Ncom		Nt	Sens	Prec		Nimp	Sens	Prec		Nt-Nimp	Sens	Prec		Nt	Sens	Prec		Ncom	Sens	Prec		Nt-Ncom	Sens	Prec
CREB1 (50 bp)	200		125		141		190	73	76.8		134	96.8	90.3		56	33.3	44.6		203	76	74.9		160	93.6	82.5		43	33.9	46.5
CREB1 (35 bp)	106		70		81		104	73.6	75		74	97.1	91.9		30	27.8	33.3		107	77.4	76.6		87	92.6	86.2		20	28	35
CREB1 (20 bp)	26		16		16		24	69.2	75		17	100	94.1		7	20	28.6		22	69.2	81.8		17	100	94.1		5	20	40
CTCF (35 bp)	267		187		192		300	83.1	74		198	98.4	92.9		102	47.5	37.3		298	85	76.2		210	97.9	89.5		88	52	44.3
DNase (20 bp)	104		43		47		138	51	38.4		42	97.7	100		96	18	11.5		144	51.9	37.5		55	97.9	83.6		89	14	9
P<.001
CREB1 (50 bp)	114		67		74		108	65.8	69.4		69	95.5	92.8		39	23.4	28.2		114	69.3	69.3		85	94.6	82.4		29	22.5	31
CREB1 (35 bp)	60		39		42		61	70	68.9		40	94.9	92.5		21	23.8	23.8		62	71.7	69.4		47	92.9	83		15	22.2	26.7
CREB1 (20 bp)	17		10		10		14	64.7	78.6		10	100	100		4	14.3	25		12	64.7	91.7		10	100	100		2	14.3	50
CTCF (35 bp)	140		89		93		166	80	67.5		95	98.9	92.6		71	47.1	33.8		162	81.4	70.4		103	97.8	88.3		59	48.9	39
DNase (20 bp)	43		8		11		62	32.6	22.6		8	100	100		54	17.1	11.1		67	37.2	23.9		14	100	78.6		53	15.6	9.4
P<1.0x10-4
CREB1 (50 bp)	75		45		48		77	66.7	64.9		46	93.3	91.3		31	26.7	25.8		79	68	64.6		56	91.7	78.6		23	25.9	30.4
CREB1 (35 bp)	39		24		27		33	61.5	72.7		22	91.7	100		11	13.3	18.2		37	66.7	70.3		26	88.9	92.3		11	16.7	18.2
CREB1 (20 bp)	4		3		3		3	75	100		3	100	100		0	-	-		3	75	100		3	100	100		0	-	-
CTCF (35 bp)	89		50		54		108	76.4	63		54	98	90.7		54	48.7	35.2		104	79.8	68.3		59	69.3	88.1		45	54.3	42.2
DNase (20 bp)	21		1		2		38	19	10.5		1	100	100		37	15	8.1		38	19	10.5		2	100	100		36	10.5	5.6
P<1.0x10-5 (Bonferroni correction: alpha=.05 and N=5000)
CREB1 (50 bp)	52		30		32		50	59.6	62		32	90	84.4		18	18.2	22.2		52	61.5	61.5		37	87.5	75.7		15	20	26.7
CREB1 (35 bp)	28		19		19		24	64.3	75		17	89.5	100		11	13.3	18.2		26	64.3	69.2		19	89.5	89.5		7	11.1	14.3
CREB1 (20 bp)	2		1		1		1	50	100		1	100	100		0	-	-		1	50	100		1	100	100		0	-	-
CTCF (35 bp)	63		34		36		74	74.6	63.5		36	97.1	91.7		38	48.3	36.8		71	76.2	67.6		39	94.4	87.2		32	51.9	43.8
DNase (20 bp)	16		1		1		32	18.8	9.4		1	100	100		31	13.3	6.5		33	18.8	9.1		1	100	100		32	13.3	6.2
P<1.0x10-6 (Bonferroni correction: alpha=.005 and N=5000)
CREB1 (50 bp)	44		24		25		42	59.1	61.9		27	91.7	81.5		15	20	26.7		44	59.1	59.1		31	88	71		13	21.1	30.8
CREB1 (35 bp)	19		12		12		18	63.2	66.7		11	91.7	100		7	14.3	14.3		20	63.2	60		13	91.7	84.6		7	14.3	14.3
CREB1 (20 bp)	2		1		1		1	50	100		1	100	100		0	-	-		1	50	100		1	100	100		0	-	-
CTCF (35 bp)	43		21		24		57	72.1	54.4		23	100	91.3		34	45.5	29.4		55	76.7	60		27	95.8	85.2		28	52.6	35.7
DNase (20 bp)	12		1		1		24	16.7	8.3		1	100	100		23	9.1	4.3		24	16.7	8.3		1	100	100		23	9.1	4.3
Beta-binomial P<.01
CREB1 (50 bp)	36		16		17		35	50	51.4		18	93.75	83.3		17	15	17.6		36	50	50		22	88.2	68.2		14	15.8	21.4
aComplete genotype alignments use sequencing-based genotypes bPartial genotype alignments use array-based genotypes and imputation cNo genotypes alignments use common variants (MAF>.05) from 1000 Genome EUR; Nt total imbalance count, Nimp imbalances at heterozygous sites identified by imputation, Ncom imbalances at common variants, Sens, percent sensitivity, Prec, percent precision

## Sheet: Table S3
Supplemental Table 3. Precision of allelic imbalance detection extends to other transcription factor ChIP-seq data
Factor/Assay (Condition)	Completea						Partial Genotypeb Imbalances												No Genotypec Imbalances
	Total		Partial		None		Total				Known variants				Predicted variants				Total				Known variants				Predicted variants
	Nt		Nimp		Ncom		Nt	Sens	Prec		Nimp	Sens	Prec		Nt-Nimp	Sens	Prec		Nt	Sens	Prec		Ncom	Sens	Prec		Nt-Ncom	Sens	Prec
CREB1 (50 bp)	200		125		141		190	73	76.8		134	96.8	90.3		56	33.3	44.6		203	76	74.9		160	93.6	82.5		43	33.9	46.5
CREB1 (35 bp)	106		70		81		104	73.6	75		74	97.1	91.9		30	27.8	33.3		107	77.4	76.6		87	92.6	86.2		20	28	35
CREB1 (20 bp)	26		16		16		24	69.2	75		17	100	94.1		7	20	28.6		22	69.2	81.8		17	100	94.1		5	20	40
CTCF (35 bp)	267		187		192		300	83.1	74		198	98.4	92.9		102	47.5	37.3		298	85	76.2		210	97.9	89.5		88	52	44.3
Dnase (20 bp)	104		43		47		138	51	38.4		42	97.7	100		96	18	11.5		144	51.9	37.5		55	97.9	83.6		89	14	9
Other Factors
EBF1 (35 bp)	291		233		248		283	86.6	89		233	98.3	98.3		50	39.7	46		296	90.7	89.2		251	97.2	96		45	53.5	51.1
ZNF143 (35 bp)	90		48		53		103	70	61.2		55	100	87.3		48	35.7	31.2		107	73.3	61.7		61	98.1	85.2		46	37.8	30.4
ELF1 (35bp)	52		29		29		51	63.5	64.7		31	96.6	90.3		20	21.7	25		51	65.4	66.7		35	96.6	80		16	26,1	37.5
STAT5A (35 bp)	35		9		13		32	42.9	46.9		9	100	100		23	23.1	26.1		30	42.9	50		12	92.3	100		18	13.6	16.7
BCL3 (35 bp)	19		1		1		7	15.8	42.9		1	100	100		6	11.1	33.3		7	15.8	42.9		1	100	100		6	11.1	33.2
PAX5 (35 bp)	16		10		10		12	62.5	83.3		10	100	100		2	0	0		12	62.5	83.3		10	100	100		2	0	0
POL2 (35 bp)	20		8		8		12	45	75		8	100	100		1	8.3	25		12	45	75		8	100	100		4	8.3	25
CEBPb (35 bp)	8		8		8		0	-	-		0	-	-		0	-	-		2	0	0		1	0	0		1	0	0
ZBTB33 (35 bp)	7		3		3		5	24.9	60		3	100	100		2	0	0		5	42.9	60		3	100	100		2	0	0
P300 (35 bp)	0		0		0		1	-	0		0	-	-		1	-	0		1	-	0	0	0	-	0		1	-	0
NFkB (28 bp)	0		0		0		0	-	-		0	-	-		0	-	-		0	-	-		0	-	-		0	-	-
aComplete genotype alignments use sequencing-based genotypes bPartial genotype alignments use array-based genotypes and imputation cNo genotypes alignments use common variants (MAF>.05) from 1000 Genomes EUR; Nt total imbalance count, Nimp imbalances at heterozygous sites identified by imputation, Ncom imbalances at common variants, Sens, percent sensitivity, Prec, percent precision

## Sheet: Table S4
Supplemental Table 4. Alignment and base coverage statistics for ChIP-seq transcription factor and Dnase-seq data
	Factor	Bp	Read Counts			Base Counts
ENCODE Dataset			Total	Heterozygousa		Alignedb	1X Coveragec	10X Coveraged	Hetse	Imbalancesf
wgEncodeHaibTfbsGm12878Elf1sc631V0416101	DNase	20	156758018	2758908		3135160360	1405991528	21124395	8445	106
wgEncodeHaibTfbsGm12878Creb1sc240V0422111	CREB1	50	33599679	1295901		1679983950	970842159	10446092	5282	200
wgEncodeSydhTfbsGm12878Ctcfsc15914c20Std	CTCF	36	27756145	791146		999221220	564722839	8555802	5402	267
wgEncodeSydhTfbsGm12878Ebf1sc137065Std	EBF1	36	41942339	1204579		1509924204	953631250	7860098	3981	291
wgEncodeSydhTfbsGm12878Znf143166181apStd	ZNF143	36	34120761	1005238		1228347396	840169377	5288296	3287	90
wgEncodeHaibTfbsGm12878Elf1sc631V0416101	ELF1	36	24915146	779055		896945256	565177535	5090994	2803	52
wgEncodeHaibTfbsGm12878Stat5asc74442V0422111	STAT5a	36	47942522	1372232		1725930792	1076897191	3390070	1311	35
wgEncodeHaibTfbsGm12878Bcl3V0416101	BCL3	36	21628124	645670		778612464	588947638	1540684	890	19
wgEncodeHaibTfbsGm12878Pax5c20	PAX5	36	19630594	596047		706701384	540278004	1263550	448	16
wgEncodeOpenChromChipGm12878Pol2	POL2	36	14908730	417043		536714280	418436494	966477	325	12
wgEncodeHaibTfbsGm12878Cebpbsc150V0422111	CEBPb	36	40620992	1137812		1462355712	1029621494	783682	331	8
wgEncodeSydhTfbsGm12878NfkbTnfaIggrab	NFkB	28	19683073	432673		551126044	461637264	454451	7	0
wgEncodeHaibTfbsGm12878Zbtb33	ZBTB33	36	21413742	647263		770894712	628127307	166212	122	7
wgEncodeHaibTfbsGm12878P300	P300	36	15865233	477718		571148388	488303953	138015	51	0
aReads at heterozygous sites from complete genotypes bReads aligned using complete genotypes cGenomic bases with at least 1 read dGenomic bases covered by at least 10 reads ePredicted heterozygous sites with at least 5 reads containing each allele fSItes with imbalance, binomial P<.01; Bp, base pairs

## Sheet: Table S5
Supplemental Table 5. EMSA probes for experimental validation
Figure 2 Probes
	rsID	Position	Allele 1 Probe	Allele 2 Probe
A	rs2382818	chr2:219155907	5'-ACCTCTCTGAAGGGCTCATTT	5'-ACCTCTCTGATGTGCTCATTT
B	rs28712309	chr4:120375837	5'-GCCATTGTGACGTCACGGAAG	5'-GCCATTGTGGCGTCACGGAAG
C	rs72694709	chr4:170533776	5'-TGGCGTGTGACGTCAGCGCGT	5'-TGGCGTATGACGTCAGCGCGT
D	rs28711909	chr4:185769900	5'-CCACTTATGACGTAGCTTTTG	5'-CCACTTATGACATAGCTTTTG
E	rs1107479	chr12:57030685	5-TGCCAAGGACGTCACAGGCAG	5'-TGCCAAGGACGTCATAGGCAG
F	rs73177939	chr12:104351332	5'-CCTCCTGTGACCTCTTAAGAG	5'-CCTCCTGTGACGTCTTAAGAG
G	rs12953558	chr18:76829069	5'-GATCGGTGACGTCATCGGGCC	5'-CATCGGTGACGTAATCGGTCC
H	rs12624512	chr20:62482272	5'-TGGGGAAGACCTCACATAGGC	5'-TGGGGAAGACGTCACATAGGC
I	rs713875	chr22:30592486	5'-GGTGGCCAGCGTCAGCGTTTG	5'-GGTGGCCAGGGTCAGCGTTTG
Supplemental Figure 5 Probes
A	rs72807213	chr5:175816018	5-GAGGACAGTGATGTCGGAGGG	5'- GAGGACAGTGATATCGGAGGG
B	rs9388486	chr6:126661154	5'-GCTCTCAATGACGTCAGGTAT	5'- GCTCTCAATGACGCCAGGTAT
C	rs274035	chr7:23450198	5'-ACCTCTAGTGATGTAAAGTCT	5'-ACCTCTAATGATGTAAAGTCT
D	rs12145434	chr12:121454342	5'-CTTCATGACGTCACGTGAGAG	5'-CTTCATGACGTCACGAGAGAG
E	rs55811458	chr22:30592486	5'-GCAACTGGTGACATCATGAGA	5'-GCAACTAGTGACATCATGAGA
All probes are labeled with biotin on the 5' end (Integrated DNA technologies- /5Biosq/ tag)

## Sheet: Table S6
Supplemental Table 6. Heterozygous sites tested for allelic imbalance in complete genotype alignment (CREB1 50-bp)
Position	Reference Allele			Other Allele		Unadjusted P-value	Benjamini-Hochberg Adjusted P-value	Bonferroni Adjusted P-value
	Allele	Read Count		Allele	Read Count
chr4:120375837	A	182		G	9	5.15832e-43	2.60237e-39	2.60237e-39
chr1:17222749	C	11		G	136	1.44041e-28	3.63343e-25	7.26685e-25
chr6:32636221	T	90		G	6	2.50326e-20	3.57908e-17	1.26289e-16
chr5:80597363	T	143		C	27	2.83773e-20	3.57908e-17	1.43163e-16
chr22:47158444	T	139		C	26	7.32861e-20	7.39456e-17	3.69728e-16
chr5:80597374	T	139		C	29	1.99772e-18	1.67975e-15	1.00785e-14
chr3:195681457	G	118		A	20	4.17815e-18	3.01125e-15	2.10788e-14
chr1:26758773	G	36		A	150	9.62871e-18	6.07211e-15	4.85769e-14
chr1:17222768	C	12		G	96	1.95775e-17	1.09743e-14	9.87685e-14
chr1:17222742	G	26		C	122	4.54768e-16	2.29431e-13	2.29431e-12
chr1:17222745	C	28		T	121	5.59319e-15	2.56524e-12	2.82176e-11
chr20:62482273	C	11		G	81	2.50151e-14	1.05167e-11	1.26201e-10
chr1:17222739	G	27		A	113	1.03749e-13	4.02627e-11	5.23415e-10
chr6:32557643	G	9		A	73	1.37674e-13	4.96117e-11	6.94564e-10
chr20:62482220	C	7		T	66	3.84501e-13	1.2932e-10	1.93981e-09
chr6:32636190	G	61		A	6	1.49444e-12	4.71215e-10	7.53944e-09
chr20:62482223	G	8		A	66	1.80774e-12	5.36474e-10	9.12005e-09
chr6:32636235	C	95		T	23	1.38141e-11	3.87179e-09	6.96922e-08
chr1:17222321	C	10		G	67	1.69674e-11	4.50529e-09	8.56006e-08
chr15:90581755	C	13		A	73	2.71882e-11	6.85823e-09	1.37165e-07
chr11:190238	A	56		T	6	2.97258e-11	7.14128e-09	1.49967e-07
chr22:30831852	G	61		A	8	3.24325e-11	7.43736e-09	1.63622e-07
chr19:54024252	T	55		A	6	5.38061e-11	1.18023e-08	2.71452e-07
chr3:53926087	G	82		T	18	6.14781e-11	1.29232e-08	3.10157e-07
chr12:104351332	C	6		G	53	1.75392e-10	3.53941e-08	8.84852e-07
chr19:54024255	C	51		G	6	5.67619e-10	1.1014e-07	2.86364e-06
chr4:120375778	A	136		G	54	2.38648e-09	4.45919e-07	1.20398e-05
chr4:120375782	C	135		T	54	3.43198e-09	6.16225e-07	1.73143e-05
chr6:32634564	A	9		T	55	3.54222e-09	6.16225e-07	1.78705e-05
chr19:54024235	T	65		C	14	5.19494e-09	8.4766e-07	2.62085e-05
chr1:112298166	G	29		C	93	5.20861e-09	8.4766e-07	2.62775e-05
chr3:53926017	T	128		C	52	1.3962e-08	2.2012e-06	7.04385e-05
chr3:53926110	C	72		G	19	1.96713e-08	3.00732e-06	9.92416e-05
chr7:1199804	C	16		T	66	2.25198e-08	3.34154e-06	0.000113612
chr6:32572408	G	52		A	10	5.71361e-08	8.00699e-06	0.000288252
chr6:32634563	C	10		T	52	5.71361e-08	8.00699e-06	0.000288252
chr1:17222304	G	12		A	56	6.2095e-08	8.46673e-06	0.000313269
chr1:144534045	T	9		C	49	8.9594e-08	1.18948e-05	0.000452002
chr19:3762698	C	82		T	27	1.26077e-07	1.63092e-05	0.000636059
chr8:82754852	G	75		C	24	2.76657e-07	3.48934e-05	0.00139574
chr6:32557606	G	46		A	9	4.33638e-07	5.32572e-05	0.00218771
chr11:190010	G	37		A	5	4.4337e-07	5.32572e-05	0.0022368
chr8:17104025	C	37		T	95	4.63854e-07	5.4422e-05	0.00234014
chr7:5553451	T	119		G	53	5.2775e-07	6.05114e-05	0.0026625
chr6:115311051	A	7		G	40	1.07091e-06	0.000120061	0.00540275
chr19:58912737	C	46		T	10	1.24545e-06	0.000136594	0.0062833
chr8:33370757	G	49		A	12	1.96988e-06	0.000211448	0.00993804
chr9:66455102	C	35		T	6	4.8736e-06	0.000512235	0.0245873
chr19:1021725	C	53		A	112	5.07617e-06	0.000522639	0.0256093
chr8:119633194	C	41		T	9	5.6141e-06	0.000566463	0.0283231
chr6:32572388	T	44		C	11	8.69937e-06	0.000860555	0.0438883
chr19:2452914	G	36		C	7	8.96304e-06	0.000869587	0.0452185
chr7:112758694	A	32		G	78	1.35572e-05	0.00129049	0.0683961
chr2:43521167	G	35		A	7	1.50972e-05	0.00137132	0.0761654
chr6:32636254	T	97		C	45	1.52194e-05	0.00137132	0.0767819
chr6:154927883	C	39		T	9	1.52218e-05	0.00137132	0.0767941
chr6:32595874	C	68		T	26	1.73169e-05	0.0015327	0.0873638
chr2:174763936	G	25		A	66	2.02833e-05	0.0017643	0.102329
chr7:134871775	C	12		T	44	2.08766e-05	0.00178512	0.105322
chr4:170533776	G	46		A	97	2.40791e-05	0.00202465	0.121479
chr2:101179341	A	38		G	9	2.4904e-05	0.00203791	0.125641
chr5:43009529	A	36		G	8	2.54486e-05	0.00203791	0.128388
chr6:32557776	C	36		T	8	2.54486e-05	0.00203791	0.128388
chr4:185769900	G	70		A	28	2.64024e-05	0.00208126	0.1332
chr6:32557617	G	41		T	11	3.58879e-05	0.00278545	0.181055
chr1:145209116	T	53		C	18	3.88476e-05	0.00296949	0.195986
chr6:32784783	C	31		T	6	4.12576e-05	0.00310663	0.208145
chr19:50879675	G	64		T	25	4.32152e-05	0.00320619	0.218021
chr19:49078141	G	24		A	62	5.08365e-05	0.00371696	0.25647
chr19:1021784	G	32		A	74	5.54198e-05	0.00399418	0.279593
chr4:164088059	C	51		T	101	6.12504e-05	0.00426381	0.309008
chr4:185769840	T	10		C	38	6.16964e-05	0.00426381	0.311258
chr11:120706789	G	38		C	10	6.16964e-05	0.00426381	0.311258
chr1:144533849	G	14		C	45	6.53063e-05	0.00445223	0.32947
chr1:16872517	A	28		G	5	6.61877e-05	0.00445223	0.333917
chr1:144534273	G	8		A	33	0.000112221	0.00731358	0.566157
chr1:149204414	T	5		C	27	0.000113074	0.00731358	0.570459
chrX:1591004	C	27		T	5	0.000113074	0.00731358	0.570459
chr6:28048624	T	38		C	11	0.000141971	0.00906636	0.716242
chr19:58912788	C	56		A	22	0.000149482	0.00942668	0.754134
chr1:17222723	A	32		G	71	0.000153234	0.00949179	0.773065
chr1:47644902	T	60		C	110	0.000154912	0.00949179	0.781531
chr11:57479864	T	30		C	68	0.000156158	0.00949179	0.787819
chr6:2940886	C	30		T	7	0.000191076	0.011476	0.963981
chr2:113570493	C	28		T	6	0.000195126	0.0115813	0.984409
chr18:76829075	G	73		T	34	0.000206375	0.0121065	1
chr17:56709086	C	11		T	37	0.000222245	0.012824	1
chr1:235667979	C	26		G	61	0.000223689	0.012824	1
chr2:11890764	T	56		C	23	0.000263637	0.0149444	1
chr1:144534330	A	31		G	8	0.000294077	0.0163035	1
chr19:2452911	A	31		C	8	0.000294077	0.0163035	1
chr2:118845819	G	27		A	6	0.000324063	0.0175796	1
chr2:219155907	A	6		T	27	0.000324063	0.0175796	1
chr6:113949001	C	11		T	36	0.000346001	0.01857	1
chr1:45187330	G	18		A	47	0.00042213	0.0224173	1
chr1:17222722	A	33		G	69	0.000468604	0.0245482	1
chr1:40840272	T	8		C	30	0.000471987	0.0245482	1
chr1:17231444	T	46		C	87	0.000477223	0.0245672	1
chr1:17231743	C	28		T	7	0.00050826	0.0259007	1
chr12:105035860	C	48		T	19	0.000521613	0.0261918	1
chr19:39921479	G	27		C	60	0.000524355	0.0261918	1
chr1:16872533	C	26		T	6	0.000535053	0.0262072	1
chr22:37880650	T	6		C	26	0.000535053	0.0262072	1
chr9:66458499	T	10		C	33	0.000606107	0.029402	1
chr1:17231425	G	41		A	79	0.000666724	0.0320345	1
chr1:168312082	A	31		G	9	0.000679548	0.0323427	1
chr11:108338340	A	12		G	36	0.00071727	0.0335058	1
chr19:35168913	G	12		C	36	0.00071727	0.0335058	1
chr6:32145999	C	59		G	27	0.00073171	0.033767	1
chr2:132250656	C	104		G	60	0.000736247	0.033767	1
chr7:44954786	G	27		A	7	0.000821395	0.0371475	1
chr6:32636263	T	55		A	97	0.000824682	0.0371475	1
chr1:17223088	A	6		G	25	0.00087791	0.0388514	1
chr1:84226494	A	6		C	25	0.00087791	0.0388514	1
chr1:17231738	T	30		G	9	0.00106502	0.0459233	1
chr6:291756	T	30		C	9	0.00106502	0.0459233	1
chr22:30592487	C	30		G	9	0.00106502	0.0459233	1
chr7:44954816	C	28		T	8	0.00119324	0.0501659	1
chr19:41769104	A	8		C	28	0.00119324	0.0501659	1
chr22:50339043	C	28		A	8	0.00119324	0.0501659	1
chr7:45808702	C	68		G	112	0.00128604	0.0536203	1
chr19:11849736	C	7		T	26	0.00131873	0.0545326	1
chr2:152475938	T	24		G	6	0.00143091	0.0577514	1
chr9:66455115	A	24		C	6	0.00143091	0.0577514	1
chr19:54024078	C	24		T	6	0.00143091	0.0577514	1
chr19:13056532	A	68		G	35	0.00148967	0.059438	1
chr11:120706759	C	39		G	15	0.00149626	0.059438	1
chr6:135818897	C	48		A	21	0.00155032	0.0606306	1
chr7:151047142	G	48		A	21	0.00155032	0.0606306	1
chr1:149223976	T	37		A	14	0.0017692	0.0686585	1
chr6:342227	G	63		A	32	0.00192435	0.0741094	1
chr7:45808776	A	35		G	67	0.00199281	0.0761644	1
chr1:165600146	G	25		A	7	0.0021024	0.0779898	1
chr4:177230482	C	25		T	7	0.0021024	0.0779898	1
chr6:32605207	C	25		G	7	0.0021024	0.0779898	1
chr6:137539879	G	7		C	25	0.0021024	0.0779898	1
chr1:17231398	A	64		C	33	0.00215155	0.0792305	1
chr12:104351057	A	68		C	36	0.00220943	0.0807724	1
chr3:73045871	A	6		G	23	0.0023157	0.0834479	1
chr12:10365670	G	6		C	23	0.0023157	0.0834479	1
chr3:183146433	C	58		G	29	0.00247942	0.0885711	1
chr17:74178338	C	21		T	5	0.00249392	0.0885711	1
chr7:45808753	A	50		G	86	0.00255873	0.0885711	1
chr1:17231735	C	28		T	9	0.00256321	0.0885711	1
chr16:89883208	T	9		C	28	0.00256321	0.0885711	1
chr20:2644975	C	9		T	28	0.00256321	0.0885711	1
chr5:118603817	A	31		G	11	0.00288725	0.0990896	1
chr17:62915614	A	23		T	49	0.00294276	0.100312	1
chr11:108338339	C	34		G	13	0.00308768	0.104546	1
chr16:20912371	C	10		T	29	0.00337785	0.113608	1
chr1:156698265	C	27		T	54	0.00359635	0.120156	1
chr14:23058343	C	18		G	41	0.00379371	0.125355	1
chr1:179335158	C	14		T	35	0.00380165	0.125355	1
chr6:6407787	G	38		A	16	0.00383827	0.125741	1
chr11:57435255	T	27		G	9	0.00393317	0.127198	1
chr18:6056847	T	9		C	27	0.00393317	0.127198	1
chr6:32145993	C	55		G	28	0.00403921	0.129371	1
chr9:69065535	C	20		A	5	0.00407732	0.129371	1
chr16:68482558	G	5		C	20	0.00407732	0.129371	1
chr1:38156343	G	63		A	34	0.0042258	0.133245	1
chr6:32557782	G	30		A	11	0.004324	0.134169	1
chr16:72042682	A	30		C	11	0.004324	0.134169	1
chr8:17780157	G	52		A	26	0.00433488	0.134169	1
chr12:57030686	C	42		T	19	0.00444402	0.136551	1
chr13:27825375	C	56		T	29	0.00451164	0.136551	1
chr1:149223641	G	25		A	8	0.00455138	0.136551	1
chr3:17193348	C	8		A	25	0.00455138	0.136551	1
chr14:98700689	A	8		G	25	0.00455138	0.136551	1
chr10:102027407	C	55		T	90	0.00458135	0.136551	1
chr2:106444338	T	15		C	36	0.00460131	0.136551	1
chr2:231778776	A	43		G	20	0.0051524	0.152011	1
chr9:91101832	G	7		A	23	0.00522288	0.153194	1
chr6:2379640	C	12		T	31	0.00540157	0.15752	1
chr18:76829069	C	40		A	70	0.00544743	0.157944	1
chr8:29266126	A	14		G	34	0.0055152	0.158995	1
chrX:951162	G	9		T	26	0.00598812	0.171648	1
chr7:41921492	T	17		C	38	0.0064558	0.182247	1
chr13:34253569	A	38		T	17	0.0064558	0.182247	1
chr11:57479848	A	46		C	77	0.006591	0.182247	1
chr1:17223068	G	35		A	15	0.00660045	0.182247	1
chr6:32605173	T	35		C	15	0.00660045	0.182247	1
chr1:16971311	G	19		A	5	0.00661075	0.182247	1
chr6:36308639	A	5		G	19	0.00661075	0.182247	1
chr5:34592071	C	24		G	8	0.00700037	0.190902	1
chr8:33371146	T	8		G	24	0.00700037	0.190902	1
chr3:19988567	A	69		G	40	0.00704075	0.190971	1
chr6:32605164	T	42		G	20	0.00714873	0.192863	1
chr6:32634584	C	18		G	39	0.00750818	0.201483	1
chr20:44420637	G	23		A	46	0.00762052	0.203416	1
chr19:45004645	A	36		G	16	0.00778744	0.206777	1
chr1:144533972	G	12		C	30	0.0079159	0.207622	1
chr1:144534027	T	14		G	33	0.00794273	0.207622	1
chr22:43011403	T	14		C	33	0.00794273	0.207622	1
chr1:144533886	T	7		C	22	0.00813006	0.210339	1
chr16:2977262	A	22		G	7	0.00813006	0.210339	1
chr4:100485255	G	77		A	47	0.00893341	0.229944	1
chr6:145671457	A	9		T	25	0.00904119	0.231537	1
chr19:11302807	G	20		A	6	0.00935531	0.238287	1
chr1:179335162	G	15		C	34	0.00939924	0.238287	1
chr16:68790502	C	34		T	60	0.00954781	0.240844	1
chr1:38455891	G	18		C	5	0.010622	0.258892	1
chr3:122872205	A	5		G	18	0.010622	0.258892	1
chr6:26569135	T	18		C	5	0.010622	0.258892	1
chr6:31430752	G	5		A	18	0.010622	0.258892	1
chr6:135818818	C	5		T	18	0.010622	0.258892	1
chr8:101484612	G	5		C	18	0.010622	0.258892	1
chr1:17223087	C	23		T	8	0.0106738	0.258892	1
chr8:27173029	G	8		A	23	0.0106738	0.258892	1
chr17:41438468	C	62		T	36	0.0111745	0.26974	1
chr18:10878927	T	10		C	26	0.011331	0.272213	1
chr5:464153	C	29		T	12	0.0115078	0.275151	1
chr1:29063236	G	7		A	21	0.012541	0.29565	1
chr10:121356658	G	7		A	21	0.012541	0.29565	1
chr22:20978672	A	21		G	7	0.012541	0.29565	1
chr3:33482376	A	36		T	17	0.0126603	0.295701	1
chr6:31240041	C	36		T	17	0.0126603	0.295701	1
chr20:33865895	G	40		A	20	0.0134893	0.311707	1
chr16:89883224	C	9		G	24	0.013531	0.311707	1
chr19:49955155	G	24		C	9	0.013531	0.311707	1
chr14:35591174	T	30		C	13	0.0137182	0.3134	1
chr6:32577858	G	27		A	11	0.013853	0.3134	1
chr8:141521151	G	27		C	11	0.013853	0.3134	1
chr13:75999687	G	27		A	11	0.013853	0.3134	1
chr17:18967152	C	61		T	36	0.0143896	0.324088	1
chr17:16342813	T	6		C	19	0.0146333	0.328111	1
chr4:120375752	G	103		A	70	0.0147383	0.329003	1
chr18:2571411	A	76		G	48	0.0149846	0.333028	1
chr1:149223959	G	41		A	21	0.0151341	0.334875	1
chr6:31939898	C	58		T	88	0.0160989	0.353126	1
chr17:73663372	A	88		T	58	0.0160989	0.353126	1
chr1:179853096	G	63		C	38	0.0165059	0.358249	1
chr1:148556752	A	10		C	25	0.0166738	0.358249	1
chr5:150505177	C	25		T	10	0.0166738	0.358249	1
chr11:60829178	A	10		G	25	0.0166738	0.358249	1
chr1:101836932	C	5		A	17	0.0169005	0.358249	1
chr14:106169622	T	5		C	17	0.0169005	0.358249	1
chr15:65185884	G	17		T	5	0.0169005	0.358249	1
chr18:33709762	G	17		C	5	0.0169005	0.358249	1
chr17:62915693	G	23		T	43	0.0186573	0.393832	1
chr9:66455049	C	20		T	7	0.0191573	0.401031	1
chr15:30917948	A	20		T	7	0.0191573	0.401031	1
chr17:49198461	G	18		A	36	0.0198343	0.41001	1
chr19:57751972	T	99		C	68	0.0199861	0.41001	1
chr8:27173037	C	23		G	9	0.0200616	0.41001	1
chr15:90777459	A	23		G	9	0.0200616	0.41001	1
chr1:38940464	T	11		C	26	0.0200739	0.41001	1
chr12:92566655	T	26		C	11	0.0200739	0.41001	1
chr10:13344169	G	48		A	27	0.0202984	0.412925	1
chr10:126605316	G	38		A	62	0.0209787	0.425051	1
chr1:149224227	C	33		T	16	0.0212941	0.429715	1
chr16:2021893	A	49		G	28	0.0220335	0.442864	1
chr1:149224024	T	41		C	22	0.022575	0.449995	1
chr4:184580315	C	22		A	41	0.022575	0.449995	1
chr2:46033907	G	6		A	18	0.0226558	0.449995	1
chr10:64374312	C	54		T	32	0.0229826	0.454695	1
chr21:46707897	C	12		G	27	0.0237027	0.46711	1
chr6:31705864	C	34		T	17	0.0240929	0.47164	1
chr6:141805035	G	8		T	21	0.0241195	0.47164	1
chr10:14602474	G	10		T	24	0.0243065	0.47164	1
chr19:5790711	C	10		T	24	0.0243065	0.47164	1
chr6:32595906	T	38		C	20	0.024746	0.475956	1
chr1:149224027	T	42		C	23	0.024812	0.475956	1
chr1:149224037	A	42		G	23	0.024812	0.475956	1
chr2:201754063	T	41		C	65	0.0250213	0.478154	1
chr4:10118733	C	30		T	51	0.0256544	0.488401	1
chr19:47759873	T	31		G	15	0.0258961	0.491149	1
chr6:32557706	G	38		C	61	0.0265251	0.495261	1
chr3:121553904	A	16		G	5	0.0266037	0.495261	1
chr8:101917721	T	16		C	5	0.0266037	0.495261	1
chr12:54954306	C	16		T	5	0.0266037	0.495261	1
chr16:61076	G	5		C	16	0.0266037	0.495261	1
chr5:176730775	A	39		T	21	0.0273401	0.505108	1
chr10:64374360	G	47		A	72	0.0273791	0.505108	1
chr1:144533982	G	13		A	28	0.0275332	0.505108	1
chr15:94850238	T	28		A	13	0.0275332	0.505108	1
chr12:92566637	C	25		T	11	0.0288167	0.523654	1
chr11:95512060	A	7		G	19	0.0289593	0.523654	1
chr15:90777443	A	19		G	7	0.0289593	0.523654	1
chr17:27055440	G	7		A	19	0.0289593	0.523654	1
chr5:34534533	T	32		C	16	0.0293049	0.52499	1
chr1:17231522	T	22		C	9	0.0294494	0.52499	1
chr3:93781615	G	9		T	22	0.0294494	0.52499	1
chr10:24672829	G	9		A	22	0.0294494	0.52499	1
chr13:45915481	A	58		C	36	0.0297664	0.526028	1
chr1:149224031	T	40		C	22	0.0300159	0.526028	1
chr8:117778607	T	19		C	36	0.0300289	0.526028	1
chr12:122356435	G	36		A	19	0.0300289	0.526028	1
chr17:15602924	G	36		C	19	0.0300289	0.526028	1
chr1:202129196	T	14		C	29	0.0315395	0.548678	1
chr3:122329160	A	14		G	29	0.0315395	0.548678	1
chr9:71394724	C	17		T	33	0.0328391	0.569325	1
chr6:27440932	C	12		T	26	0.0335524	0.57539	1
chr12:56915547	G	26		A	12	0.0335524	0.57539	1
chr21:45616275	G	77		C	52	0.0341867	0.57539	1
chr3:4876115	G	17		T	6	0.0346897	0.57539	1
chr3:148943203	C	17		T	6	0.0346897	0.57539	1
chr6:32577889	T	17		C	6	0.0346897	0.57539	1
chr6:36165213	C	17		T	6	0.0346897	0.57539	1
chr9:92331713	A	6		G	17	0.0346897	0.57539	1
chr10:52020651	A	17		C	6	0.0346897	0.57539	1
chr14:31323931	T	6		C	17	0.0346897	0.57539	1
chr15:30917975	G	17		A	6	0.0346897	0.57539	1
chr16:14404699	C	6		A	17	0.0346897	0.57539	1
chr16:14404700	A	6		G	17	0.0346897	0.57539	1
chr6:330294	G	23		A	10	0.035082	0.57539	1
chr7:2059547	T	10		C	23	0.035082	0.57539	1
chr16:420678	C	23		T	10	0.035082	0.57539	1
chr19:10362882	G	63		A	90	0.035211	0.57539	1
chr4:100485244	G	84		C	58	0.0355375	0.57539	1
chr8:103251190	G	20		T	8	0.0356981	0.57539	1
chr9:115142078	G	8		A	20	0.0356981	0.57539	1
chr10:105231314	G	8		A	20	0.0356981	0.57539	1
chr19:7723461	C	8		T	20	0.0356981	0.57539	1
chr10:97592297	C	21		G	38	0.0363432	0.583921	1
chr4:109541616	T	73		C	49	0.0368775	0.590625	1
chr3:140660559	C	58		A	37	0.0396082	0.630498	1
chr10:97592286	G	22		A	39	0.039617	0.630498	1
chr6:32578040	C	19		G	35	0.0402236	0.636138	1
chr6:32636376	C	35		G	19	0.0402236	0.636138	1
chr1:144932086	G	11		C	24	0.0409596	0.636646	1
chr11:3862788	C	11		T	24	0.0409596	0.636646	1
chr1:109505835	G	5		T	15	0.0413895	0.636646	1
chr3:64149689	G	5		C	15	0.0413895	0.636646	1
chr5:59837476	G	5		A	15	0.0413895	0.636646	1
chr6:26597333	A	5		G	15	0.0413895	0.636646	1
chr13:45342624	C	15		G	5	0.0413895	0.636646	1
chr16:31470540	T	15		C	5	0.0413895	0.636646	1
chr3:10028690	G	26		A	44	0.0413914	0.636646	1
chr13:27825405	G	76		A	52	0.0416383	0.638496	1
chr14:55738907	A	54		G	34	0.0422106	0.642246	1
chr1:10270496	G	9		A	21	0.0427739	0.642246	1
chr2:217277249	C	21		T	9	0.0427739	0.642246	1
chr8:29327107	T	21		C	9	0.0427739	0.642246	1
chr9:114672865	C	9		T	21	0.0427739	0.642246	1
chr17:7137950	C	9		G	21	0.0427739	0.642246	1
chr19:7208242	G	21		A	9	0.0427739	0.642246	1
chr22:19132325	A	77		G	53	0.0432551	0.642277	1
chr4:6642331	G	7		A	18	0.0432853	0.642277	1
chr9:66456005	C	18		T	7	0.0432853	0.642277	1
chr10:73808467	C	7		A	18	0.0432853	0.642277	1
chr1:40840296	T	14		A	28	0.0435585	0.642552	1
chr22:43539431	A	28		T	14	0.0435585	0.642552	1
chr7:89975920	T	61		A	40	0.0460441	0.677237	1
chr16:10869138	G	24		C	41	0.0463535	0.679806	1
chr6:32577846	T	21		C	37	0.0479403	0.699014	1
chr19:7208110	C	37		G	21	0.0479403	0.699014	1
chr2:28974466	T	15		C	29	0.0487668	0.704482	1
chr2:55277641	C	15		G	29	0.0487668	0.704482	1
chr1:144533715	G	18		A	33	0.0488739	0.704482	1
chr9:71394723	A	33		C	18	0.0488739	0.704482	1
chr6:32636364	G	25		A	42	0.0498001	0.708031	1
chr4:14964757	C	10		T	22	0.0501025	0.708031	1
chr6:31126252	C	22		A	10	0.0501025	0.708031	1
chr6:32605216	G	22		A	10	0.0501025	0.708031	1
chr7:32530105	G	10		C	22	0.0501025	0.708031	1
chr10:104677887	A	10		C	22	0.0501025	0.708031	1
chr12:105089529	A	22		G	10	0.0501025	0.708031	1
chr6:30181275	A	52		G	33	0.0502509	0.708145	1
chr4:10118725	C	47		T	29	0.0504524	0.709004	1
chr9:139010715	C	19		T	8	0.052239	0.7098	1
chr13:21050174	C	8		T	19	0.052239	0.7098	1
chr14:72943752	C	8		T	19	0.052239	0.7098	1
chr19:44079687	G	8		A	19	0.052239	0.7098	1
chr5:169098298	G	76		A	53	0.0523235	0.7098	1
chr1:173837306	T	6		C	16	0.0524788	0.7098	1
chr1:221967817	G	6		A	16	0.0524788	0.7098	1
chr2:8549440	A	16		C	6	0.0524788	0.7098	1
chr12:28343916	G	16		A	6	0.0524788	0.7098	1
chr19:2610822	C	16		T	6	0.0524788	0.7098	1
chr19:6773831	G	16		T	6	0.0524788	0.7098	1
chr20:50098285	A	6		G	16	0.0524788	0.7098	1
chr22:22222103	A	6		T	16	0.0524788	0.7098	1
chr22:42466905	C	6		T	16	0.0524788	0.7098	1
chr6:80714233	G	13		T	26	0.0532519	0.715013	1
chr19:57831707	G	26		A	13	0.0532519	0.715013	1
chr6:31430799	G	26		T	43	0.0532894	0.715013	1
chr6:26189356	G	30		C	16	0.054076	0.723643	1
chr6:32572433	A	54		G	35	0.0557783	0.744067	1
chr18:9101947	T	39		G	23	0.0558972	0.744067	1
chr8:109455802	G	44		A	27	0.0568147	0.75429	1
chr8:30013759	A	11		C	23	0.0576127	0.760879	1
chr11:30344883	G	23		C	11	0.0576127	0.760879	1
chr12:122356436	C	35		T	20	0.0580641	0.76484	1
chr1:17223077	T	27		C	14	0.0595839	0.780781	1
chr10:126150388	C	27		A	14	0.0595839	0.780781	1
chr18:9101946	C	40		G	24	0.0599412	0.783428	1
chr1:38156427	T	9		C	20	0.0614283	0.790577	1
chr2:228321614	C	9		T	20	0.0614283	0.790577	1
chr8:33371150	A	9		G	20	0.0614283	0.790577	1
chr9:6681354	A	9		G	20	0.0614283	0.790577	1
chr17:62915545	T	9		C	20	0.0614283	0.790577	1
chr17:75456318	G	20		A	9	0.0614283	0.790577	1
chr2:85555262	T	5		G	14	0.0635681	0.797764	1
chr3:160383815	C	14		G	5	0.0635681	0.797764	1
chr4:38751673	T	5		C	14	0.0635681	0.797764	1
chr7:128694976	C	5		T	14	0.0635681	0.797764	1
chr9:79029798	C	14		G	5	0.0635681	0.797764	1
chr10:47639890	A	14		C	5	0.0635681	0.797764	1
chr10:67261194	T	5		G	14	0.0635681	0.797764	1
chr17:16892334	C	5		T	14	0.0635681	0.797764	1
chr19:35168629	G	14		A	5	0.0635681	0.797764	1
chr22:43044765	A	5		G	14	0.0635681	0.797764	1
chr2:113563362	T	7		C	17	0.0639147	0.799427	1
chr19:13056557	G	41		A	25	0.0640175	0.799427	1
chr6:32572435	C	57		A	38	0.0642128	0.799885	1
chr11:108535637	C	18		T	32	0.0649086	0.80458	1
chr19:17887563	G	32		A	18	0.0649086	0.80458	1
chr6:32577784	C	54		T	76	0.0650865	0.804807	1
chr6:32577854	G	28		A	15	0.065994	0.814034	1
chr17:41438562	T	45		C	65	0.0695652	0.855991	1
chr17:26645991	G	19		A	33	0.0703942	0.858081	1
chr3:144148905	A	10		C	21	0.0707555	0.858081	1
chr9:66458087	C	21		G	10	0.0707555	0.858081	1
chr16:3200660	G	10		A	21	0.0707555	0.858081	1
chr17:36908123	C	21		T	10	0.0707555	0.858081	1
chr17:80416392	G	21		A	10	0.0707555	0.858081	1
chr5:5422678	G	38		A	23	0.0721774	0.87007	1
chr8:91480068	A	43		G	27	0.0722379	0.87007	1
chr6:24721165	C	16		T	29	0.0724543	0.87007	1
chr7:108166790	A	16		G	29	0.0724543	0.87007	1
chr4:109541603	T	60		A	41	0.072757	0.87007	1
chr17:56415396	A	13		G	25	0.0729514	0.87007	1
chr19:39971432	G	13		C	25	0.0729514	0.87007	1
chr1:3566706	G	8		A	18	0.0755187	0.886434	1
chr2:46769135	T	8		C	18	0.0755187	0.886434	1
chr7:38217683	A	8		G	18	0.0755187	0.886434	1
chr9:140655579	C	8		T	18	0.0755187	0.886434	1
chr15:51973650	G	18		C	8	0.0755187	0.886434	1
chr22:39795683	G	8		C	18	0.0755187	0.886434	1
chr11:119252448	C	37		T	55	0.0757602	0.886434	1
chr1:59165838	T	34		G	20	0.0759047	0.886434	1
chr6:41889223	G	20		A	34	0.0759047	0.886434	1
chr1:149223963	T	39		C	24	0.0769258	0.891052	1
chr1:16871193	C	15		T	6	0.0783539	0.891052	1
chr1:221917338	A	6		G	15	0.0783539	0.891052	1
chr5:125774155	G	15		A	6	0.0783539	0.891052	1
chr7:91570129	C	15		T	6	0.0783539	0.891052	1
chr9:66455952	T	15		C	6	0.0783539	0.891052	1
chr10:52020654	A	6		G	15	0.0783539	0.891052	1
chr14:55737832	A	15		C	6	0.0783539	0.891052	1
chr20:32308275	C	15		T	6	0.0783539	0.891052	1
chr22:20978719	T	15		C	6	0.0783539	0.891052	1
chr22:22222320	T	15		G	6	0.0783539	0.891052	1
chr6:109416586	C	33		T	50	0.0784196	0.891052	1
chr16:71879868	A	106		C	81	0.0789713	0.895304	1
chr6:32577785	A	55		G	76	0.0801699	0.906848	1
chr6:32636392	T	14		A	26	0.0806905	0.906848	1
chr6:33043526	C	26		T	14	0.0806905	0.906848	1
chr22:32058269	G	68		A	91	0.0807086	0.906848	1
chr7:150755173	T	35		G	21	0.0814268	0.912885	1
chr9:34049224	T	56		A	77	0.0824913	0.922768	1
chr19:51182747	T	31		G	18	0.0854331	0.953562	1
chr19:10764914	G	22		A	36	0.0869489	0.960076	1
chr1:45196837	G	9		C	19	0.0871586	0.960076	1
chr2:153032593	G	9		A	19	0.0871586	0.960076	1
chr5:143155045	G	9		A	19	0.0871586	0.960076	1
chr13:21050170	C	9		G	19	0.0871586	0.960076	1
chr14:94434102	G	19		A	9	0.0871586	0.960076	1
chr1:17231724	A	27		G	15	0.0884295	0.963557	1
chr6:32636385	A	15		T	27	0.0884295	0.963557	1
chr7:72936602	G	15		C	27	0.0884295	0.963557	1
chr9:37375178	A	15		C	27	0.0884295	0.963557	1
chr16:3208896	C	27		T	15	0.0884295	0.963557	1
chr6:30227246	T	47		A	31	0.0887824	0.965318	1
chr6:74363837	C	12		T	23	0.0895311	0.967204	1
chr8:6606142	C	23		T	12	0.0895311	0.967204	1
chr11:9406129	G	23		A	12	0.0895311	0.967204	1
chr14:21945415	A	19		G	32	0.0919145	0.971187	1
chr2:85645593	A	7		C	16	0.0931396	0.971187	1
chr3:119041825	T	7		C	16	0.0931396	0.971187	1
chr6:10534503	C	16		T	7	0.0931396	0.971187	1
chr6:32577975	C	7		T	16	0.0931396	0.971187	1
chr12:120875790	C	16		T	7	0.0931396	0.971187	1
chr17:56409571	C	7		T	16	0.0931396	0.971187	1
chr17:78239532	T	7		C	16	0.0931396	0.971187	1
chr19:1383649	G	7		T	16	0.0931396	0.971187	1
chr6:135376058	T	28		C	16	0.0961418	0.971187	1
chr1:150039678	G	13		A	5	0.0962524	0.971187	1
chr1:158982477	G	13		T	5	0.0962524	0.971187	1
chr1:235668161	C	5		T	13	0.0962524	0.971187	1
chr2:75660160	G	13		A	5	0.0962524	0.971187	1
chr3:128369104	G	5		A	13	0.0962524	0.971187	1
chr5:78810199	C	13		G	5	0.0962524	0.971187	1
chr6:298807	G	13		A	5	0.0962524	0.971187	1
chr6:5133240	A	5		T	13	0.0962524	0.971187	1
chr6:27471515	A	13		G	5	0.0962524	0.971187	1
chr6:32572302	G	5		A	13	0.0962524	0.971187	1
chr9:66457465	T	13		G	5	0.0962524	0.971187	1
chr9:66457475	C	13		T	5	0.0962524	0.971187	1
chr9:134544226	C	5		T	13	0.0962524	0.971187	1
chr10:89395644	G	13		A	5	0.0962524	0.971187	1
chr12:51441897	G	13		A	5	0.0962524	0.971187	1
chr12:123131651	C	5		T	13	0.0962524	0.971187	1
chr13:51484445	C	13		T	5	0.0962524	0.971187	1
chr14:21457945	C	13		T	5	0.0962524	0.971187	1
chr15:44036364	G	13		A	5	0.0962524	0.971187	1
chr16:75252327	G	13		A	5	0.0962524	0.971187	1
chr17:8859966	C	13		T	5	0.0962524	0.971187	1
chr17:45737512	C	5		T	13	0.0962524	0.971187	1
chr20:2083050	C	5		A	13	0.0962524	0.971187	1
chr6:116575344	T	38		G	55	0.0965652	0.972398	1
chr6:32634505	C	24		G	38	0.0979544	0.976141	1
chr7:103848482	T	38		G	24	0.0979544	0.976141	1
chr16:639819	C	38		T	24	0.0979544	0.976141	1
chr17:18684487	A	20		G	33	0.0983706	0.976141	1
chr8:74884530	G	63		T	84	0.0987007	0.976141	1
chr1:200638662	G	20		A	10	0.0987371	0.976141	1
chr3:194408704	A	20		G	10	0.0987371	0.976141	1
chr17:16892265	G	10		A	20	0.0987371	0.976141	1
chr5:76034763	C	24		G	13	0.0988717	0.976141	1
chr11:94886463	G	13		A	24	0.0988717	0.976141	1
chr19:41770231	A	29		T	44	0.100644	0.991694	1
chr11:18548546	A	39		G	25	0.103422	1	1
chr13:45491899	C	29		T	17	0.103805	1	1
chr7:127032807	C	34		G	21	0.104789	1	1
chr5:172234341	C	35		G	51	0.105225	1	1
chr1:53169018	A	8		G	17	0.107752	1	1
chr1:171750471	A	17		G	8	0.107752	1	1
chr3:14220095	C	8		G	17	0.107752	1	1
chr3:46580830	A	8		T	17	0.107752	1	1
chr4:48130185	T	17		C	8	0.107752	1	1
chr6:29720997	G	17		A	8	0.107752	1	1
chr6:32577981	A	8		G	17	0.107752	1	1
chr6:32591183	G	17		A	8	0.107752	1	1
chr8:103546942	G	17		C	8	0.107752	1	1
chr10:70805381	G	8		A	17	0.107752	1	1
chr12:108155108	G	17		A	8	0.107752	1	1
chr14:69262441	A	17		G	8	0.107752	1	1
chr19:39421388	A	8		G	17	0.107752	1	1
chr5:95144677	G	25		A	14	0.108129	1	1
chr11:93862020	C	14		T	25	0.108129	1	1
chr17:46048412	G	14		T	25	0.108129	1	1
chr11:118230359	C	36		T	52	0.109295	1	1
chr17:41438653	A	31		G	46	0.110016	1	1
chr5:178157756	A	21		G	11	0.110184	1	1
chr8:6264130	G	11		C	21	0.110184	1	1
chr14:71825113	T	21		C	11	0.110184	1	1
chr16:74641012	C	11		T	21	0.110184	1	1
chr1:149223906	A	37		C	53	0.113344	1	1
chr8:37749477	A	27		G	41	0.114254	1	1
chr1:101836994	T	6		C	14	0.115318	1	1
chr1:179852074	T	14		C	6	0.115318	1	1
chr1:200597688	T	14		C	6	0.115318	1	1
chr2:113931430	T	14		C	6	0.115318	1	1
chr3:113234141	C	14		G	6	0.115318	1	1
chr4:36324548	A	14		C	6	0.115318	1	1
chr4:140375296	C	6		G	14	0.115318	1	1
chr7:23450077	T	14		C	6	0.115318	1	1
chr8:100025288	C	14		T	6	0.115318	1	1
chr9:19451605	T	6		G	14	0.115318	1	1
chr15:41782728	C	6		A	14	0.115318	1	1
chr16:12707590	C	6		G	14	0.115318	1	1
chr17:20946682	C	14		A	6	0.115318	1	1
chr19:3155394	C	14		T	6	0.115318	1	1
chr19:37019647	C	6		T	14	0.115318	1	1
chr19:41193580	A	6		G	14	0.115318	1	1
chr19:50432704	G	6		C	14	0.115318	1	1
chr9:71394865	G	83		A	63	0.11554	1	1
chr12:133706994	C	26		G	15	0.117275	1	1
chr7:45026247	A	44		C	61	0.118	1	1
chr19:33463058	G	19		A	31	0.11892	1	1
chr6:29910277	G	33		C	48	0.119274	1	1
chr19:30097268	C	33		G	48	0.119274	1	1
chr17:62915588	C	28		A	42	0.119609	1	1
chr1:195164692	C	22		T	12	0.121449	1	1
chr5:150505189	C	12		T	22	0.121449	1	1
chr8:136935525	A	22		G	12	0.121449	1	1
chr9:113570699	T	9		A	18	0.122078	1	1
chr9:126981215	A	9		G	18	0.122078	1	1
chr8:117778673	G	43		A	29	0.124918	1	1
chr12:21654644	C	43		A	29	0.124918	1	1
chr8:49427167	G	25		A	38	0.129918	1	1
chr21:43835492	T	23		C	13	0.132498	1	1
chr2:10886098	C	7		T	15	0.133801	1	1
chr3:167452991	T	7		C	15	0.133801	1	1
chr4:4291825	C	7		T	15	0.133801	1	1
chr4:39611106	G	7		C	15	0.133801	1	1
chr5:33440946	C	15		T	7	0.133801	1	1
chr5:96143845	C	15		T	7	0.133801	1	1
chr6:36308644	G	7		A	15	0.133801	1	1
chr6:74290291	A	7		G	15	0.133801	1	1
chr11:17229466	C	15		A	7	0.133801	1	1
chr14:89897342	T	7		C	15	0.133801	1	1
chr15:67378407	C	7		G	15	0.133801	1	1
chr15:75384375	A	7		C	15	0.133801	1	1
chr19:17216624	A	15		G	7	0.133801	1	1
chr20:55968113	G	15		A	7	0.133801	1	1
chr1:45187285	G	17		A	28	0.135156	1	1
chr19:58951811	C	17		A	28	0.135156	1	1
chr6:116575276	T	66		G	49	0.13535	1	1
chr5:52095943	G	19		A	10	0.136046	1	1
chr6:27446566	T	10		C	19	0.136046	1	1
chr12:14520241	T	10		C	19	0.136046	1	1
chr13:21050176	C	10		T	19	0.136046	1	1
chr16:21531609	C	19		T	10	0.136046	1	1
chr12:120884328	C	40		T	27	0.142071	1	1
chr4:37828186	C	14		T	24	0.143307	1	1
chr10:126150338	C	24		T	14	0.143307	1	1
chr19:10764867	C	14		G	24	0.143307	1	1
chr1:19924325	C	12		T	5	0.143463	1	1
chr1:20037489	T	12		G	5	0.143463	1	1
chr1:85328625	G	5		A	12	0.143463	1	1
chr1:200597650	C	12		T	5	0.143463	1	1
chr3:6759247	T	12		C	5	0.143463	1	1
chr3:58200746	T	12		G	5	0.143463	1	1
chr3:66444615	G	5		A	12	0.143463	1	1
chr3:131424712	C	12		T	5	0.143463	1	1
chr3:186649197	A	5		G	12	0.143463	1	1
chr4:187123189	C	5		T	12	0.143463	1	1
chr5:55709102	A	12		G	5	0.143463	1	1
chr5:60615886	A	5		G	12	0.143463	1	1
chr6:31239227	C	12		T	5	0.143463	1	1
chr6:32577563	G	5		C	12	0.143463	1	1
chr6:32659994	C	12		T	5	0.143463	1	1
chr6:148998967	C	5		G	12	0.143463	1	1
chr7:2059321	G	12		A	5	0.143463	1	1
chr9:880819	G	12		T	5	0.143463	1	1
chr11:77850824	C	12		T	5	0.143463	1	1
chr12:95397552	T	5		C	12	0.143463	1	1
chr12:124172731	G	12		A	5	0.143463	1	1
chr15:49764132	A	5		C	12	0.143463	1	1
chr15:75628414	C	5		T	12	0.143463	1	1
chr16:11669568	G	5		A	12	0.143463	1	1
chr16:31085470	T	5		C	12	0.143463	1	1
chr17:40706906	G	5		A	12	0.143463	1	1
chr17:70026609	A	12		G	5	0.143463	1	1
chr19:1364306	A	5		G	12	0.143463	1	1
chr20:354338	C	5		G	12	0.143463	1	1
chr20:2633132	A	5		G	12	0.143463	1	1
chr20:20033380	A	12		G	5	0.143463	1	1
chr7:91764128	C	61		A	45	0.144782	1	1
chr1:45187244	C	20		T	11	0.149613	1	1
chr2:198365043	C	11		G	20	0.149613	1	1
chr6:298731	C	20		T	11	0.149613	1	1
chr6:32986822	A	11		C	20	0.149613	1	1
chr6:80714213	G	11		C	20	0.149613	1	1
chr13:111367650	A	11		G	20	0.149613	1	1
chr16:3200663	A	20		G	11	0.149613	1	1
chr20:60982499	G	20		C	11	0.149613	1	1
chr19:47617115	C	48		A	34	0.150675	1	1
chr2:9796791	G	16		A	8	0.15159	1	1
chr3:13114972	C	8		T	16	0.15159	1	1
chr3:193311756	C	16		T	8	0.15159	1	1
chr3:197463815	A	16		C	8	0.15159	1	1
chr4:185209853	C	8		G	16	0.15159	1	1
chr5:33857302	T	8		C	16	0.15159	1	1
chr6:12261921	T	16		C	8	0.15159	1	1
chr6:41863743	T	8		G	16	0.15159	1	1
chr7:37382483	G	8		T	16	0.15159	1	1
chr12:129314523	G	16		A	8	0.15159	1	1
chr14:106167295	C	16		T	8	0.15159	1	1
chr16:28505660	G	8		C	16	0.15159	1	1
chr17:79604185	A	16		G	8	0.15159	1	1
chr18:71815122	G	16		A	8	0.15159	1	1
chr20:35965141	T	8		C	16	0.15159	1	1
chr2:177796823	T	30		C	19	0.152408	1	1
chr10:43950981	C	25		T	15	0.15386	1	1
chr15:72766119	G	42		A	29	0.153913	1	1
chr14:23388326	A	49		C	35	0.155656	1	1
chr8:118532964	A	82		G	64	0.159216	1	1
chr6:31515340	T	65		A	49	0.159762	1	1
chr17:41438674	G	36		A	50	0.160578	1	1
chr21:44313182	G	20		A	31	0.16078	1	1
chr6:32441408	C	25		T	37	0.161881	1	1
chr1:55230451	C	12		T	21	0.162756	1	1
chr1:110091282	C	12		T	21	0.162756	1	1
chr5:34592105	A	21		G	12	0.162756	1	1
chr6:26537801	G	21		A	12	0.162756	1	1
chr6:32498033	G	12		A	21	0.162756	1	1
chr6:32590844	G	26		C	16	0.164149	1	1
chr1:17231417	A	51		G	67	0.167051	1	1
chr3:16414269	A	6		G	13	0.167068	1	1
chr3:39257892	C	13		T	6	0.167068	1	1
chr3:136471815	C	6		T	13	0.167068	1	1
chr5:171541951	C	6		G	13	0.167068	1	1
chr6:32913434	C	13		T	6	0.167068	1	1
chr7:2243612	G	13		A	6	0.167068	1	1
chr7:6388469	T	6		C	13	0.167068	1	1
chr9:133640654	A	6		T	13	0.167068	1	1
chr9:140711191	G	6		A	13	0.167068	1	1
chr11:189861	A	13		T	6	0.167068	1	1
chr11:805419	G	6		A	13	0.167068	1	1
chr13:111805758	T	6		A	13	0.167068	1	1
chr14:96024374	A	6		G	13	0.167068	1	1
chr14:103272177	G	13		A	6	0.167068	1	1
chr16:2011082	T	6		C	13	0.167068	1	1
chr16:28835900	G	6		A	13	0.167068	1	1
chr16:87984477	A	13		T	6	0.167068	1	1
chr17:34900642	G	13		A	6	0.167068	1	1
chr17:49338257	C	6		T	13	0.167068	1	1
chr19:2086790	T	13		A	6	0.167068	1	1
chr19:53868979	C	6		G	13	0.167068	1	1
chr20:47035479	C	6		G	13	0.167068	1	1
chr1:119683390	G	9		A	17	0.168638	1	1
chr2:232573292	T	9		C	17	0.168638	1	1
chr6:27782528	T	9		C	17	0.168638	1	1
chr7:48127194	C	9		T	17	0.168638	1	1
chr15:65588361	C	17		T	9	0.168638	1	1
chr15:65597200	G	17		A	9	0.168638	1	1
chr17:46184926	C	9		T	17	0.168638	1	1
chr19:35837705	A	17		G	9	0.168638	1	1
chr20:4795127	G	17		A	9	0.168638	1	1
chr15:44116986	C	26		T	38	0.168643	1	1
chr6:31325090	C	52		T	68	0.170645	1	1
chr15:35262087	C	17		T	27	0.174171	1	1
chr5:145562282	G	39		T	53	0.174984	1	1
chr7:127292004	C	39		T	27	0.175286	1	1
chr16:68790394	G	39		A	27	0.175286	1	1
chr6:32634655	G	22		A	13	0.175465	1	1
chr8:70651008	T	22		C	13	0.175465	1	1
chr13:111617830	T	13		C	22	0.175465	1	1
chr17:79650828	T	22		G	13	0.175465	1	1
chr20:42286082	G	13		A	22	0.175465	1	1
chr6:101329173	A	22		C	33	0.177001	1	1
chr14:23388382	A	28		C	18	0.183925	1	1
chr1:229644225	C	34		G	23	0.18485	1	1
chr11:65903592	C	23		T	34	0.18485	1	1
chr1:36863654	T	10		C	18	0.184933	1	1
chr1:207494679	A	18		G	10	0.184933	1	1
chr2:3227026	G	18		A	10	0.184933	1	1
chr2:54800128	T	18		G	10	0.184933	1	1
chr4:4291832	A	10		T	18	0.184933	1	1
chr6:170151875	G	18		A	10	0.184933	1	1
chr1:41164832	G	23		A	14	0.187742	1	1
chr6:26124303	T	14		C	23	0.187742	1	1
chr14:35591726	T	23		C	14	0.187742	1	1
chr16:2977198	G	23		C	14	0.187742	1	1
chr17:43212963	G	14		T	23	0.187742	1	1
chr1:145293498	G	14		C	7	0.189247	1	1
chr1:207097467	G	7		A	14	0.189247	1	1
chr2:31442622	G	14		T	7	0.189247	1	1
chr2:191884974	G	7		T	14	0.189247	1	1
chr3:131424778	A	14		T	7	0.189247	1	1
chr4:175204676	A	7		G	14	0.189247	1	1
chr5:157158326	G	14		C	7	0.189247	1	1
chr6:26045905	G	14		C	7	0.189247	1	1
chr7:43630776	A	14		G	7	0.189247	1	1
chr10:14630069	G	14		A	7	0.189247	1	1
chr12:58087737	T	14		G	7	0.189247	1	1
chr12:124196735	G	14		C	7	0.189247	1	1
chr14:95982454	C	7		T	14	0.189247	1	1
chr16:12633513	C	14		T	7	0.189247	1	1
chr19:46498353	C	7		G	14	0.189247	1	1
chr19:49588746	C	14		T	7	0.189247	1	1
chr19:50401036	C	14		G	7	0.189247	1	1
chr21:45664257	G	7		A	14	0.189247	1	1
chr2:132250578	G	43		C	57	0.193348	1	1
chr6:32995863	C	43		T	57	0.193348	1	1
chr1:179335058	C	19		T	29	0.193413	1	1
chr19:59085045	G	29		A	19	0.193413	1	1
chr1:149223922	G	37		A	50	0.197979	1	1
chr8:2075830	G	24		C	15	0.199591	1	1
chr14:71284478	C	24		T	15	0.199591	1	1
chr16:87417621	G	15		A	24	0.199591	1	1
chr16:88079797	C	15		T	24	0.199591	1	1
chr17:33894863	A	15		G	24	0.199591	1	1
chr11:190214	C	36		G	25	0.200031	1	1
chr11:126139100	T	25		C	36	0.200031	1	1
chr6:33290825	A	19		G	11	0.200488	1	1
chr7:128735456	A	19		G	11	0.200488	1	1
chr8:81083860	T	19		C	11	0.200488	1	1
chr13:111064734	C	19		T	11	0.200488	1	1
chr14:23235808	G	11		A	19	0.200488	1	1
chr20:23338694	G	31		A	43	0.200678	1	1
chr10:27444328	C	20		A	30	0.202639	1	1
chr11:61560081	G	20		A	30	0.202639	1	1
chr14:24682614	C	26		G	37	0.207368	1	1
chr1:146556326	G	15		C	8	0.21004	1	1
chr1:149298603	G	8		A	15	0.21004	1	1
chr1:154909268	A	8		G	15	0.21004	1	1
chr2:38604351	A	15		G	8	0.21004	1	1
chr2:203499512	T	15		C	8	0.21004	1	1
chr3:15532856	C	8		G	15	0.21004	1	1
chr3:47029426	G	15		A	8	0.21004	1	1
chr3:56929066	C	15		T	8	0.21004	1	1
chr3:121468885	A	8		G	15	0.21004	1	1
chr5:94082008	C	15		A	8	0.21004	1	1
chr6:25962951	C	8		A	15	0.21004	1	1
chr6:27775674	A	8		G	15	0.21004	1	1
chr6:36308662	T	15		C	8	0.21004	1	1
chr11:102164887	G	8		C	15	0.21004	1	1
chr11:102417952	T	8		C	15	0.21004	1	1
chr12:1068184	T	8		C	15	0.21004	1	1
chr17:6544275	T	15		C	8	0.21004	1	1
chr17:41400913	T	15		C	8	0.21004	1	1
chr19:35168964	C	15		T	8	0.21004	1	1
chr19:47689921	C	15		G	8	0.21004	1	1
chr19:58514183	T	15		C	8	0.21004	1	1
chr19:59010819	G	15		T	8	0.21004	1	1
chr1:27488299	T	11		C	5	0.210114	1	1
chr1:75198740	A	11		C	5	0.210114	1	1
chr1:90077462	G	5		C	11	0.210114	1	1
chr1:152432884	C	11		T	5	0.210114	1	1
chr1:192520416	C	5		T	11	0.210114	1	1
chr1:221917378	T	5		A	11	0.210114	1	1
chr2:68598974	C	5		A	11	0.210114	1	1
chr2:91815216	C	5		T	11	0.210114	1	1
chr2:113484441	T	5		G	11	0.210114	1	1
chr2:197792566	C	11		T	5	0.210114	1	1
chr3:32147977	T	11		G	5	0.210114	1	1
chr4:187112629	G	11		C	5	0.210114	1	1
chr5:149792109	G	5		A	11	0.210114	1	1
chr6:32577549	A	5		T	11	0.210114	1	1
chr6:32591198	C	11		T	5	0.210114	1	1
chr6:117923599	T	11		C	5	0.210114	1	1
chr7:1157282	C	5		T	11	0.210114	1	1
chr7:54826830	G	11		C	5	0.210114	1	1
chr7:139357580	G	5		A	11	0.210114	1	1
chr8:98582548	T	11		C	5	0.210114	1	1
chr8:145654101	C	5		G	11	0.210114	1	1
chr9:6681554	A	5		G	11	0.210114	1	1
chr9:6722942	G	11		A	5	0.210114	1	1
chr9:36877591	A	5		T	11	0.210114	1	1
chr9:68408920	T	11		C	5	0.210114	1	1
chr9:137029730	C	11		A	5	0.210114	1	1
chr10:14625316	T	5		C	11	0.210114	1	1
chr10:73528898	T	5		C	11	0.210114	1	1
chr11:34672161	G	11		A	5	0.210114	1	1
chr12:52463744	C	11		A	5	0.210114	1	1
chr13:28587137	C	5		A	11	0.210114	1	1
chr14:69259502	T	11		C	5	0.210114	1	1
chr16:3018953	C	11		G	5	0.210114	1	1
chr16:4304019	G	5		A	11	0.210114	1	1
chr16:71460372	G	5		A	11	0.210114	1	1
chr19:48759173	T	5		C	11	0.210114	1	1
chr22:18560825	A	11		G	5	0.210114	1	1
chr22:38012466	T	5		G	11	0.210114	1	1
chrX:53449568	G	11		A	5	0.210114	1	1
chr22:30820077	C	61		G	47	0.210766	1	1
chr1:45196701	T	16		C	25	0.211024	1	1
chr8:141606989	C	16		T	25	0.211024	1	1
chr9:132649857	C	25		T	16	0.211024	1	1
chr12:58329935	G	25		C	16	0.211024	1	1
chr15:90437301	C	16		T	25	0.211024	1	1
chr19:12662372	A	25		T	16	0.211024	1	1
chr18:55289180	A	38		G	27	0.214539	1	1
chr7:142506685	T	20		C	12	0.215327	1	1
chr8:81289897	A	20		G	12	0.215327	1	1
chr10:58121034	C	20		A	12	0.215327	1	1
chr19:44037328	T	12		C	20	0.215327	1	1
chr19:50401320	A	20		G	12	0.215327	1	1
chr19:54693965	G	12		A	20	0.215327	1	1
chr19:58987390	G	39		T	28	0.221549	1	1
chr2:220144111	A	26		C	17	0.222053	1	1
chr4:68410613	T	26		C	17	0.222053	1	1
chr6:99873251	A	17		G	26	0.222053	1	1
chr14:68066949	G	17		A	26	0.222053	1	1
chr1:38156190	C	47		G	35	0.224245	1	1
chr1:9489161	A	75		T	60	0.228103	1	1
chr12:110011229	G	29		T	40	0.2284	1	1
chr8:136935526	A	21		C	13	0.229481	1	1
chr1:6673780	C	16		G	9	0.229523	1	1
chr1:149223600	T	9		C	16	0.229523	1	1
chr4:41218554	C	9		G	16	0.229523	1	1
chr4:106817221	A	16		G	9	0.229523	1	1
chr5:36242212	T	16		C	9	0.229523	1	1
chr6:229577	C	9		G	16	0.229523	1	1
chr6:28104634	G	9		T	16	0.229523	1	1
chr10:94502244	T	16		C	9	0.229523	1	1
chr10:126753504	C	16		T	9	0.229523	1	1
chr11:120706839	A	16		G	9	0.229523	1	1
chr12:9514747	G	9		A	16	0.229523	1	1
chr13:103497917	T	16		C	9	0.229523	1	1
chr16:4475868	A	16		T	9	0.229523	1	1
chr17:41393260	G	16		A	9	0.229523	1	1
chr19:48018257	G	9		T	16	0.229523	1	1
chr18:72163410	G	36		A	48	0.229864	1	1
chr1:9489212	G	44		A	57	0.2323	1	1
chr2:177796683	G	27		T	18	0.232693	1	1
chr13:103498375	T	18		C	27	0.232693	1	1
chr12:31882208	G	41		A	30	0.235098	1	1
chr4:4249974	C	49		A	37	0.23538	1	1
chr1:89149813	C	24		T	34	0.237047	1	1
chr1:38388708	G	12		A	6	0.237885	1	1
chr1:146714281	C	6		G	12	0.237885	1	1
chr2:54343012	C	6		A	12	0.237885	1	1
chr2:85555277	G	6		A	12	0.237885	1	1
chr2:111502134	G	6		A	12	0.237885	1	1
chr3:10157337	C	12		A	6	0.237885	1	1
chr4:185459404	A	12		G	6	0.237885	1	1
chr5:150650283	G	6		A	12	0.237885	1	1
chr6:28304384	A	6		C	12	0.237885	1	1
chr6:32572290	G	6		A	12	0.237885	1	1
chr6:32572292	A	6		C	12	0.237885	1	1
chr6:148998962	A	6		G	12	0.237885	1	1
chr7:151047001	C	12		G	6	0.237885	1	1
chr8:21805620	C	12		G	6	0.237885	1	1
chr9:100273347	C	12		T	6	0.237885	1	1
chr10:95027492	C	6		A	12	0.237885	1	1
chr10:125608873	T	12		G	6	0.237885	1	1
chr11:17373464	C	12		A	6	0.237885	1	1
chr11:34460541	T	6		C	12	0.237885	1	1
chr11:131940197	C	12		T	6	0.237885	1	1
chr13:45914957	T	6		C	12	0.237885	1	1
chr13:50811151	G	12		A	6	0.237885	1	1
chr13:95253920	T	12		G	6	0.237885	1	1
chr14:35591894	T	6		C	12	0.237885	1	1
chr14:68973546	A	6		G	12	0.237885	1	1
chr15:65185904	T	12		A	6	0.237885	1	1
chr16:9196463	C	6		T	12	0.237885	1	1
chr16:77224580	G	12		T	6	0.237885	1	1
chr18:60826343	G	6		A	12	0.237885	1	1
chr19:1490961	T	6		C	12	0.237885	1	1
chr19:7837743	T	6		G	12	0.237885	1	1
chr19:10828125	A	12		T	6	0.237885	1	1
chr19:49228272	T	6		C	12	0.237885	1	1
chr22:27107544	A	12		G	6	0.237885	1	1
chr22:41801795	G	12		A	6	0.237885	1	1
chr22:44609303	C	6		A	12	0.237885	1	1
chr22:50964236	G	12		A	6	0.237885	1	1
chr22:51001391	C	6		G	12	0.237885	1	1
chr19:45004823	A	68		G	54	0.239089	1	1
chr2:42329329	A	19		G	28	0.24296	1	1
chr1:42217907	T	22		C	14	0.242985	1	1
chr3:114238458	T	22		C	14	0.242985	1	1
chr6:32595806	A	14		G	22	0.242985	1	1
chr6:32634661	A	22		G	14	0.242985	1	1
chr7:25019947	A	22		G	14	0.242985	1	1
chr12:56435929	C	14		G	22	0.242985	1	1
chr12:49110582	C	65		G	80	0.244884	1	1
chr1:107599258	A	10		T	17	0.247789	1	1
chr1:144534375	C	10		A	17	0.247789	1	1
chr5:464177	C	17		G	10	0.247789	1	1
chr5:171542291	T	17		C	10	0.247789	1	1
chr6:292833	G	17		A	10	0.247789	1	1
chr6:27775697	G	10		C	17	0.247789	1	1
chr6:31239827	C	17		T	10	0.247789	1	1
chr10:6309492	T	10		C	17	0.247789	1	1
chr11:73498933	T	10		G	17	0.247789	1	1
chr12:21590557	A	17		C	10	0.247789	1	1
chr12:69979115	G	17		C	10	0.247789	1	1
chr14:95961987	C	17		A	10	0.247789	1	1
chr14:106084047	C	10		A	17	0.247789	1	1
chr14:106873646	C	10		A	17	0.247789	1	1
chr17:61904546	A	10		G	17	0.247789	1	1
chr19:50861186	G	17		A	10	0.247789	1	1
chr22:35696077	G	10		C	17	0.247789	1	1
chr4:120376030	C	40		G	52	0.251322	1	1
chr1:70876758	G	36		A	26	0.252854	1	1
chr19:4724733	G	20		A	29	0.25287	1	1
chr20:42286264	C	29		T	20	0.25287	1	1
chr2:27435165	G	23		A	15	0.255875	1	1
chr7:45026180	G	23		A	15	0.255875	1	1
chr17:618122	C	15		A	23	0.255875	1	1
chr6:29691140	C	53		G	41	0.256442	1	1
chr11:95522858	G	45		C	34	0.260426	1	1
chr1:119683063	G	42		A	54	0.261469	1	1
chr1:149783886	C	7		T	13	0.263176	1	1
chr1:212458317	G	7		T	13	0.263176	1	1
chr1:247536222	A	7		G	13	0.263176	1	1
chr2:20795281	C	7		G	13	0.263176	1	1
chr2:75660250	A	13		G	7	0.263176	1	1
chr2:191879104	C	7		T	13	0.263176	1	1
chr3:106018343	G	13		A	7	0.263176	1	1
chr3:186739677	G	13		A	7	0.263176	1	1
chr4:48038584	G	7		A	13	0.263176	1	1
chr4:99916421	T	7		G	13	0.263176	1	1
chr4:165878170	A	7		G	13	0.263176	1	1
chr5:66511787	C	7		G	13	0.263176	1	1
chr5:75842335	C	13		T	7	0.263176	1	1
chr5:169734765	C	13		T	7	0.263176	1	1
chr6:5095629	A	7		C	13	0.263176	1	1
chr6:6811806	T	13		G	7	0.263176	1	1
chr6:10460560	T	7		C	13	0.263176	1	1
chr6:32572326	C	7		T	13	0.263176	1	1
chr6:33660695	G	7		C	13	0.263176	1	1
chr6:118973137	G	13		A	7	0.263176	1	1
chr7:1157191	T	7		C	13	0.263176	1	1
chr7:5566671	A	7		G	13	0.263176	1	1
chr7:108166428	A	13		G	7	0.263176	1	1
chr8:11660051	A	7		G	13	0.263176	1	1
chr8:142192542	G	13		A	7	0.263176	1	1
chr10:5726725	A	7		G	13	0.263176	1	1
chr10:14227808	A	13		G	7	0.263176	1	1
chr11:128602693	T	13		A	7	0.263176	1	1
chr12:54954356	A	7		T	13	0.263176	1	1
chr12:69080728	T	7		G	13	0.263176	1	1
chr15:59981590	G	13		A	7	0.263176	1	1
chr15:64189217	G	7		A	13	0.263176	1	1
chr15:86127561	G	13		C	7	0.263176	1	1
chr15:102192689	G	7		T	13	0.263176	1	1
chr16:3355565	C	13		T	7	0.263176	1	1
chr17:42219773	G	13		T	7	0.263176	1	1
chr17:74494939	T	7		C	13	0.263176	1	1
chr19:47363391	A	7		G	13	0.263176	1	1
chr19:52074473	G	7		C	13	0.263176	1	1
chr21:47604357	C	13		T	7	0.263176	1	1
chr22:27068998	C	7		T	13	0.263176	1	1
chr22:36784387	G	13		C	7	0.263176	1	1
chr1:43232877	A	11		T	18	0.264931	1	1
chr8:72836429	T	18		G	11	0.264931	1	1
chr16:85981601	T	11		C	18	0.264931	1	1
chr19:4724157	G	11		A	18	0.264931	1	1
chr19:55770829	A	11		G	18	0.264931	1	1
chr4:120375980	G	52		A	65	0.267182	1	1
chr7:3118246	T	16		C	24	0.268187	1	1
chr12:53662199	T	24		C	16	0.268187	1	1
chr16:89284083	C	37		G	48	0.277999	1	1
chr3:19988475	C	25		T	17	0.279956	1	1
chr5:40835455	C	25		G	17	0.279956	1	1
chr7:130598236	G	19		T	12	0.281042	1	1
chr10:74056110	T	19		C	12	0.281042	1	1
chr10:99078745	C	19		T	12	0.281042	1	1
chr14:68162559	A	12		G	19	0.281042	1	1
chr16:21532018	C	19		T	12	0.281042	1	1
chr19:45004735	G	19		C	12	0.281042	1	1
chr19:54641388	A	12		G	19	0.281042	1	1
chr21:45759486	G	12		A	19	0.281042	1	1
chr12:117175954	C	30		T	40	0.281979	1	1
chr1:10534915	A	8		G	14	0.286279	1	1
chr1:161582479	A	8		G	14	0.286279	1	1
chr1:193037275	A	8		G	14	0.286279	1	1
chr2:27273571	T	14		C	8	0.286279	1	1
chr2:109403112	T	14		C	8	0.286279	1	1
chr2:233965459	C	8		T	14	0.286279	1	1
chr3:13057984	C	8		T	14	0.286279	1	1
chr3:47517416	T	14		C	8	0.286279	1	1
chr4:100870375	T	14		G	8	0.286279	1	1
chr5:32280962	T	8		C	14	0.286279	1	1
chr5:177631468	G	8		A	14	0.286279	1	1
chr6:27839746	T	14		C	8	0.286279	1	1
chr6:32557812	C	14		T	8	0.286279	1	1
chr6:76540988	A	14		G	8	0.286279	1	1
chr7:100026292	G	8		A	14	0.286279	1	1
chr8:105677647	C	14		T	8	0.286279	1	1
chr9:37291034	T	14		C	8	0.286279	1	1
chr11:34460472	A	14		T	8	0.286279	1	1
chr12:123131498	A	8		T	14	0.286279	1	1
chr13:111192421	A	8		G	14	0.286279	1	1
chr14:106873596	G	8		A	14	0.286279	1	1
chr15:45722639	A	14		G	8	0.286279	1	1
chr16:81771738	C	8		T	14	0.286279	1	1
chr17:11900930	C	14		T	8	0.286279	1	1
chr22:23285077	T	14		A	8	0.286279	1	1
chrX:1599580	A	8		G	14	0.286279	1	1
chr1:36863523	A	31		G	41	0.288784	1	1
chr22:20234813	C	41		G	31	0.288784	1	1
chr10:38645117	A	33		G	24	0.289244	1	1
chr1:149224655	A	18		G	26	0.291215	1	1
chr16:88718096	A	18		T	26	0.291215	1	1
chr21:46859419	A	18		C	26	0.291215	1	1
chr6:32591138	G	42		A	32	0.295413	1	1
chr19:10347032	C	32		T	42	0.295413	1	1
chr2:114341606	G	20		A	13	0.296206	1	1
chr2:203879503	A	20		G	13	0.296206	1	1
chr7:130080985	G	20		A	13	0.296206	1	1
chr9:72874346	A	13		G	20	0.296206	1	1
chr15:70391877	A	13		G	20	0.296206	1	1
chr16:57005301	C	20		T	13	0.296206	1	1
chr17:56709222	A	13		G	20	0.296206	1	1
chr19:35896467	G	20		A	13	0.296206	1	1
chr20:47378114	T	20		C	13	0.296206	1	1
chr12:8086062	G	25		C	34	0.297595	1	1
chr1:1610524	T	10		C	5	0.301758	1	1
chr1:9686424	A	10		G	5	0.301758	1	1
chr1:15558387	C	5		T	10	0.301758	1	1
chr1:16940194	G	5		A	10	0.301758	1	1
chr1:22511922	G	10		A	5	0.301758	1	1
chr1:25358706	G	10		A	5	0.301758	1	1
chr1:28523705	G	10		A	5	0.301758	1	1
chr1:31191093	G	5		C	10	0.301758	1	1
chr1:101837079	G	5		T	10	0.301758	1	1
chr1:144533625	G	10		A	5	0.301758	1	1
chr1:155658341	T	10		C	5	0.301758	1	1
chr1:173683954	C	10		T	5	0.301758	1	1
chr1:247267686	G	10		A	5	0.301758	1	1
chr2:20706951	A	10		G	5	0.301758	1	1
chr2:27579231	T	5		C	10	0.301758	1	1
chr2:74406055	G	10		T	5	0.301758	1	1
chr2:86081014	T	10		A	5	0.301758	1	1
chr3:46871309	G	10		A	5	0.301758	1	1
chr3:72034695	T	10		C	5	0.301758	1	1
chr3:75834848	G	5		C	10	0.301758	1	1
chr3:104246141	G	5		A	10	0.301758	1	1
chr3:112738318	C	10		T	5	0.301758	1	1
chr4:40624014	T	5		C	10	0.301758	1	1
chr4:40624016	T	5		C	10	0.301758	1	1
chr4:106515481	T	10		A	5	0.301758	1	1
chr4:113200750	G	10		A	5	0.301758	1	1
chr5:127418850	C	5		G	10	0.301758	1	1
chr5:139536922	A	10		G	5	0.301758	1	1
chr5:159894976	G	5		A	10	0.301758	1	1
chr6:31334799	C	10		T	5	0.301758	1	1
chr6:47277691	C	10		T	5	0.301758	1	1
chr6:73972946	G	5		T	10	0.301758	1	1
chr6:88639664	C	5		T	10	0.301758	1	1
chr6:122792765	G	10		C	5	0.301758	1	1
chr6:160182845	A	10		G	5	0.301758	1	1
chr7:44646861	T	10		C	5	0.301758	1	1
chr7:128731795	A	10		G	5	0.301758	1	1
chr8:141607050	C	5		T	10	0.301758	1	1
chr10:11289236	A	5		T	10	0.301758	1	1
chr10:24671740	G	10		T	5	0.301758	1	1
chr10:88855300	T	5		G	10	0.301758	1	1
chr11:96123231	A	10		G	5	0.301758	1	1
chr11:108096141	A	10		G	5	0.301758	1	1
chr12:109125988	T	10		G	5	0.301758	1	1
chr12:125412021	A	5		C	10	0.301758	1	1
chr13:26760812	A	5		G	10	0.301758	1	1
chr13:43294792	G	10		A	5	0.301758	1	1
chr13:43619651	G	10		A	5	0.301758	1	1
chr14:92588002	T	10		G	5	0.301758	1	1
chr14:100532765	G	5		A	10	0.301758	1	1
chr15:50979193	C	5		T	10	0.301758	1	1
chr16:23837920	G	5		A	10	0.301758	1	1
chr16:29937652	G	5		A	10	0.301758	1	1
chr16:30457350	C	5		T	10	0.301758	1	1
chr16:87843682	C	10		T	5	0.301758	1	1
chr17:8280009	C	10		G	5	0.301758	1	1
chr17:66255421	A	5		G	10	0.301758	1	1
chr17:74429003	G	10		C	5	0.301758	1	1
chr18:74779614	C	5		A	10	0.301758	1	1
chr19:11849853	T	5		G	10	0.301758	1	1
chr19:20959034	G	5		A	10	0.301758	1	1
chr19:58978517	G	5		A	10	0.301758	1	1
chr20:52357034	C	5		G	10	0.301758	1	1
chr4:120375727	G	33		A	43	0.301872	1	1
chr6:32590916	A	43		G	33	0.301872	1	1
chr1:226986857	C	27		T	19	0.301996	1	1
chr6:32557552	A	27		C	19	0.301996	1	1
chr6:32590899	G	27		T	19	0.301996	1	1
chr6:160183382	C	19		T	27	0.301996	1	1
chr13:98085349	G	27		A	19	0.301996	1	1
chr19:39842396	G	42		A	53	0.304885	1	1
chr20:4707861	G	26		A	35	0.305677	1	1
chr6:41888827	C	64		G	52	0.30709	1	1
chr1:936111	C	15		T	9	0.307456	1	1
chr1:8938057	T	15		C	9	0.307456	1	1
chr1:45285418	C	15		G	9	0.307456	1	1
chr1:206966742	G	15		A	9	0.307456	1	1
chr2:111616104	G	15		A	9	0.307456	1	1
chr3:40351008	C	9		G	15	0.307456	1	1
chr3:75834709	T	15		C	9	0.307456	1	1
chr5:176806636	C	15		T	9	0.307456	1	1
chr6:27782538	T	9		A	15	0.307456	1	1
chr6:154926644	G	9		A	15	0.307456	1	1
chr7:92264410	T	15		C	9	0.307456	1	1
chr8:109455672	T	9		A	15	0.307456	1	1
chr10:38691719	C	9		G	15	0.307456	1	1
chr11:62432815	T	9		C	15	0.307456	1	1
chr11:88070858	A	9		G	15	0.307456	1	1
chr16:11455993	T	15		C	9	0.307456	1	1
chr16:14404681	C	9		G	15	0.307456	1	1
chr20:3026069	T	15		A	9	0.307456	1	1
chr22:21356549	T	15		C	9	0.307456	1	1
chr22:41844786	G	9		T	15	0.307456	1	1
chr22:42062822	C	15		T	9	0.307456	1	1
chr9:130829687	C	21		G	14	0.310505	1	1
chr14:72022750	G	14		A	21	0.310505	1	1
chr17:56736640	A	14		T	21	0.310505	1	1
chr19:4724732	G	20		T	28	0.312327	1	1
chr18:77439532	T	78		C	65	0.315625	1	1
chr6:28048996	T	56		G	45	0.319727	1	1
chr6:31325151	T	28		A	37	0.321084	1	1
chr1:161397958	T	21		A	29	0.322236	1	1
chr18:61637819	A	21		C	29	0.322236	1	1
chr7:39772995	G	56		A	68	0.323248	1	1
chr8:61829333	C	15		T	22	0.324009	1	1
chr14:55738018	T	46		C	57	0.324479	1	1
chr2:114341583	G	10		T	16	0.32694	1	1
chr2:241524208	T	10		C	16	0.32694	1	1
chr6:31510105	A	16		G	10	0.32694	1	1
chr7:22862489	C	16		T	10	0.32694	1	1
chr8:38240498	G	10		A	16	0.32694	1	1
chr9:34329045	C	16		T	10	0.32694	1	1
chr10:91647820	C	10		T	16	0.32694	1	1
chr11:1874221	C	10		T	16	0.32694	1	1
chr11:1961145	T	10		A	16	0.32694	1	1
chr11:75526190	C	16		T	10	0.32694	1	1
chr12:48591976	C	10		A	16	0.32694	1	1
chr12:104359647	G	16		A	10	0.32694	1	1
chr15:78730313	G	10		A	16	0.32694	1	1
chr17:41393265	T	16		C	10	0.32694	1	1
chr17:45307359	G	16		A	10	0.32694	1	1
chr17:76210367	G	16		C	10	0.32694	1	1
chr20:47357517	A	10		G	16	0.32694	1	1
chr21:38630559	C	10		T	16	0.32694	1	1
chr11:73882260	T	38		G	29	0.328432	1	1
chr10:75504029	T	22		A	30	0.33175	1	1
chr16:77224685	C	30		T	22	0.33175	1	1
chr17:78865999	A	30		C	22	0.33175	1	1
chr1:37943088	C	6		G	11	0.332306	1	1
chr1:45097513	G	6		T	11	0.332306	1	1
chr1:226885149	T	6		C	11	0.332306	1	1
chr2:11518314	C	11		T	6	0.332306	1	1
chr2:61991756	C	6		T	11	0.332306	1	1
chr2:109403101	G	11		C	6	0.332306	1	1
chr2:232573301	C	6		T	11	0.332306	1	1
chr3:53916130	A	6		G	11	0.332306	1	1
chr3:121811585	G	11		A	6	0.332306	1	1
chr4:331666	G	6		C	11	0.332306	1	1
chr4:169931659	A	6		G	11	0.332306	1	1
chr5:424615	C	11		T	6	0.332306	1	1
chr6:6857269	C	11		T	6	0.332306	1	1
chr6:11834552	A	11		G	6	0.332306	1	1
chr6:28048535	A	11		G	6	0.332306	1	1
chr6:31239802	C	11		G	6	0.332306	1	1
chr6:32936262	C	6		G	11	0.332306	1	1
chr6:89991738	A	11		G	6	0.332306	1	1
chr6:151200136	C	6		T	11	0.332306	1	1
chr6:151213211	T	11		C	6	0.332306	1	1
chr7:2205803	C	6		T	11	0.332306	1	1
chr8:90914272	A	6		G	11	0.332306	1	1
chr10:3807517	G	11		A	6	0.332306	1	1
chr10:98525587	G	11		T	6	0.332306	1	1
chr11:20631859	G	11		A	6	0.332306	1	1
chr13:21050087	T	6		G	11	0.332306	1	1
chr14:94442407	C	11		T	6	0.332306	1	1
chr14:101539762	A	6		G	11	0.332306	1	1
chr16:12667409	C	11		G	6	0.332306	1	1
chr16:27413850	C	11		T	6	0.332306	1	1
chr17:7835659	G	11		A	6	0.332306	1	1
chr17:27255191	T	6		C	11	0.332306	1	1
chr17:79978005	A	6		G	11	0.332306	1	1
chr18:9102509	T	11		C	6	0.332306	1	1
chr18:9135887	G	11		A	6	0.332306	1	1
chr19:3185874	C	11		G	6	0.332306	1	1
chr19:4851782	T	11		C	6	0.332306	1	1
chr19:41076749	C	11		G	6	0.332306	1	1
chr19:49141532	T	6		C	11	0.332306	1	1
chr20:1099025	A	6		G	11	0.332306	1	1
chr21:36359392	G	11		A	6	0.332306	1	1
chr22:43333593	A	6		G	11	0.332306	1	1
chr22:50753334	G	11		A	6	0.332306	1	1
chr8:145682115	C	48		T	59	0.333705	1	1
chr6:32591141	G	39		A	30	0.335558	1	1
chr1:45196754	A	16		G	23	0.336784	1	1
chr1:234631444	T	23		G	16	0.336784	1	1
chr6:26474571	C	16		T	23	0.336784	1	1
chr6:31620134	A	23		C	16	0.336784	1	1
chr12:116774551	A	23		G	16	0.336784	1	1
chr22:21336549	A	23		T	16	0.336784	1	1
chr1:205601119	T	49		A	39	0.337399	1	1
chr6:31325049	G	72		A	60	0.33838	1	1
chr1:149223954	T	40		C	31	0.342471	1	1
chr12:110011230	C	31		T	40	0.342471	1	1
chr3:170281939	G	17		C	11	0.344928	1	1
chr4:38732464	T	11		C	17	0.344928	1	1
chr4:185189278	G	11		T	17	0.344928	1	1
chr6:31165836	T	11		C	17	0.344928	1	1
chr6:32986835	G	17		C	11	0.344928	1	1
chr6:33290872	G	11		A	17	0.344928	1	1
chr6:143178021	G	17		A	11	0.344928	1	1
chr7:156433243	C	11		G	17	0.344928	1	1
chr10:44530978	G	17		A	11	0.344928	1	1
chr10:98460669	G	17		A	11	0.344928	1	1
chr11:66035979	T	17		C	11	0.344928	1	1
chr15:44084282	A	17		C	11	0.344928	1	1
chr17:18684642	G	11		T	17	0.344928	1	1
chr17:41445410	A	11		T	17	0.344928	1	1
chr17:56769887	G	11		A	17	0.344928	1	1
chr19:45981840	T	17		C	11	0.344928	1	1
chr19:49140809	A	17		C	11	0.344928	1	1
chr22:42618340	T	17		C	11	0.344928	1	1
chr3:10067972	C	41		T	51	0.348141	1	1
chr1:45275339	C	24		G	17	0.348889	1	1
chr5:168006700	T	24		G	17	0.348889	1	1
chr5:175816018	G	24		A	17	0.348889	1	1
chr7:103848597	C	24		G	17	0.348889	1	1
chr8:33371062	C	17		T	24	0.348889	1	1
chr16:3208911	G	24		A	17	0.348889	1	1
chr20:20033242	A	24		T	17	0.348889	1	1
chr9:114823761	G	32		A	41	0.349182	1	1
chr3:19988662	A	32		G	24	0.349682	1	1
chr6:32441396	G	24		A	32	0.349682	1	1
chr2:27651375	C	7		T	12	0.359283	1	1
chr3:9932337	G	7		C	12	0.359283	1	1
chr3:56950055	G	12		A	7	0.359283	1	1
chr4:3048207	T	7		C	12	0.359283	1	1
chr4:26859258	C	12		T	7	0.359283	1	1
chr4:167583636	C	7		T	12	0.359283	1	1
chr5:72861366	G	12		A	7	0.359283	1	1
chr5:76035001	A	12		G	7	0.359283	1	1
chr5:167676212	C	12		T	7	0.359283	1	1
chr6:2857924	C	12		T	7	0.359283	1	1
chr6:2940632	T	7		C	12	0.359283	1	1
chr6:5261608	T	7		C	12	0.359283	1	1
chr6:27640246	G	12		A	7	0.359283	1	1
chr6:27656090	G	7		T	12	0.359283	1	1
chr6:27798887	C	12		G	7	0.359283	1	1
chr7:56174115	A	7		C	12	0.359283	1	1
chr8:38815193	C	7		T	12	0.359283	1	1
chr8:141601542	T	7		C	12	0.359283	1	1
chr9:4559775	C	7		T	12	0.359283	1	1
chr10:13785400	C	12		T	7	0.359283	1	1
chr10:14227778	C	12		A	7	0.359283	1	1
chr10:26863916	T	7		C	12	0.359283	1	1
chr10:26863959	G	12		A	7	0.359283	1	1
chr11:12196272	C	12		G	7	0.359283	1	1
chr11:67381657	G	12		A	7	0.359283	1	1
chr11:130786512	G	12		C	7	0.359283	1	1
chr12:56435412	G	12		A	7	0.359283	1	1
chr12:123600086	C	12		G	7	0.359283	1	1
chr14:21776917	C	7		T	12	0.359283	1	1
chr14:77279361	A	7		T	12	0.359283	1	1
chr14:93170901	A	7		C	12	0.359283	1	1
chr15:41782721	G	7		A	12	0.359283	1	1
chr16:27419514	C	12		G	7	0.359283	1	1
chr17:1733139	C	7		T	12	0.359283	1	1
chr17:7236056	G	12		A	7	0.359283	1	1
chr17:17184033	G	12		T	7	0.359283	1	1
chr17:38020419	T	12		C	7	0.359283	1	1
chr18:12702610	G	7		A	12	0.359283	1	1
chr19:13030280	G	12		A	7	0.359283	1	1
chr21:40685598	G	7		A	12	0.359283	1	1
chr21:43813465	T	7		C	12	0.359283	1	1
chr21:43835087	A	7		G	12	0.359283	1	1
chr15:41694743	C	18		T	25	0.360378	1	1
chr5:72861309	G	12		A	18	0.361595	1	1
chr5:154134687	C	18		T	12	0.361595	1	1
chr6:26474044	C	12		T	18	0.361595	1	1
chr7:105172685	G	12		C	18	0.361595	1	1
chr9:6681318	G	12		C	18	0.361595	1	1
chr12:1059281	A	12		T	18	0.361595	1	1
chr18:54318454	T	18		C	12	0.361595	1	1
chr19:7894572	T	12		G	18	0.361595	1	1
chr19:48758959	T	18		C	12	0.361595	1	1
chr20:47386290	G	18		T	12	0.361595	1	1
chr21:38581522	T	18		A	12	0.361595	1	1
chr5:149792600	C	54		A	44	0.363354	1	1
chr12:122985598	T	26		A	34	0.366294	1	1
chr6:29910265	G	35		T	44	0.368188	1	1
chr21:45616324	G	55		A	45	0.368202	1	1
chr6:143206826	G	19		A	26	0.371298	1	1
chr12:133707285	C	27		T	35	0.374152	1	1
chr1:45196673	C	13		T	19	0.377086	1	1
chr7:55601336	T	13		C	19	0.377086	1	1
chr10:1034412	C	13		T	19	0.377086	1	1
chr10:38383147	A	13		T	19	0.377086	1	1
chr12:57856667	G	13		C	19	0.377086	1	1
chr15:64126156	C	13		T	19	0.377086	1	1
chr17:36981872	C	13		T	19	0.377086	1	1
chr11:64885445	C	20		A	27	0.381693	1	1
chr19:12904400	C	20		T	27	0.381693	1	1
chr1:32715821	G	28		A	36	0.381733	1	1
chr11:190227	G	36		A	28	0.381733	1	1
chr17:41438584	C	48		G	58	0.382126	1	1
chr1:120612163	C	13		A	8	0.38331	1	1
chr2:33700938	A	8		C	13	0.38331	1	1
chr2:88315793	C	8		T	13	0.38331	1	1
chr2:101179798	C	8		G	13	0.38331	1	1
chr3:104240947	C	13		T	8	0.38331	1	1
chr4:140222537	A	13		G	8	0.38331	1	1
chr5:41870675	T	13		C	8	0.38331	1	1
chr6:16695141	T	13		C	8	0.38331	1	1
chr6:26313305	T	13		C	8	0.38331	1	1
chr6:28048538	A	13		G	8	0.38331	1	1
chr6:32498011	C	13		G	8	0.38331	1	1
chr6:32557506	T	8		C	13	0.38331	1	1
chr8:134544194	C	13		T	8	0.38331	1	1
chr9:132586416	A	13		C	8	0.38331	1	1
chr11:66247696	G	13		T	8	0.38331	1	1
chr12:12419930	C	13		G	8	0.38331	1	1
chr12:125411980	T	13		C	8	0.38331	1	1
chr13:78712234	G	8		A	13	0.38331	1	1
chr14:89792104	A	8		T	13	0.38331	1	1
chr14:106167706	A	13		G	8	0.38331	1	1
chr14:106167951	C	13		T	8	0.38331	1	1
chr14:107238920	T	8		C	13	0.38331	1	1
chr16:2011064	T	8		C	13	0.38331	1	1
chr16:90039432	C	8		G	13	0.38331	1	1
chr17:77337225	A	8		G	13	0.38331	1	1
chr18:2641858	C	13		T	8	0.38331	1	1
chr19:6675025	C	13		T	8	0.38331	1	1
chr19:52074474	G	8		T	13	0.38331	1	1
chr20:32274380	G	8		A	13	0.38331	1	1
chr6:31325056	C	61		T	72	0.385959	1	1
chr1:45196677	C	20		T	14	0.391528	1	1
chr7:55602359	C	14		A	20	0.391528	1	1
chr11:76340811	G	20		T	14	0.391528	1	1
chr14:52311139	T	20		A	14	0.391528	1	1
chr17:80416377	C	20		G	14	0.391528	1	1
chr20:3776400	C	20		G	14	0.391528	1	1
chrX:1702045	G	20		T	14	0.391528	1	1
chr4:4249909	C	21		T	28	0.391603	1	1
chr6:31587870	A	28		T	21	0.391603	1	1
chr7:157150423	C	28		G	21	0.391603	1	1
chr6:27706180	G	30		A	38	0.396125	1	1
chr19:57862505	G	38		A	30	0.396125	1	1
chr1:149871065	G	29		T	22	0.401062	1	1
chr1:167684814	A	29		C	22	0.401062	1	1
chr6:142468271	G	29		T	22	0.401062	1	1
chr1:59012404	A	9		C	14	0.404873	1	1
chr1:168479342	G	14		C	9	0.404873	1	1
chr2:74409028	G	9		C	14	0.404873	1	1
chr2:127416912	A	9		G	14	0.404873	1	1
chr4:10020757	A	14		G	9	0.404873	1	1
chr4:44680599	G	9		C	14	0.404873	1	1
chr4:129375704	G	9		C	14	0.404873	1	1
chr5:110088247	T	9		G	14	0.404873	1	1
chr6:28367663	T	14		C	9	0.404873	1	1
chr6:31165846	C	9		T	14	0.404873	1	1
chr6:158896776	A	9		G	14	0.404873	1	1
chr7:128695279	A	9		G	14	0.404873	1	1
chr8:74888494	C	14		T	9	0.404873	1	1
chr11:35294186	A	9		G	14	0.404873	1	1
chr11:67374581	T	14		C	9	0.404873	1	1
chr12:6579812	T	14		C	9	0.404873	1	1
chr12:27175365	G	9		C	14	0.404873	1	1
chr12:109490296	G	14		T	9	0.404873	1	1
chr12:125411979	T	14		C	9	0.404873	1	1
chr13:95254031	C	14		T	9	0.404873	1	1
chr16:81907046	T	9		C	14	0.404873	1	1
chr16:89831510	C	9		A	14	0.404873	1	1
chr17:41399972	C	9		G	14	0.404873	1	1
chr17:56028334	C	9		T	14	0.404873	1	1
chr20:17876404	G	9		A	14	0.404873	1	1
chr21:45759510	A	9		G	14	0.404873	1	1
chrX:1511084	T	14		C	9	0.404873	1	1
chr1:55230463	C	15		G	21	0.405032	1	1
chr7:2277114	G	21		C	15	0.405032	1	1
chr7:103848604	G	21		C	15	0.405032	1	1
chr7:139025094	G	15		A	21	0.405032	1	1
chr11:67213956	C	21		T	15	0.405032	1	1
chr12:57119236	G	15		A	21	0.405032	1	1
chr16:57334521	A	15		G	21	0.405032	1	1
chr19:58912906	G	21		A	15	0.405032	1	1
chr21:44313293	A	15		G	21	0.405032	1	1
chr16:88729670	G	42		T	51	0.406924	1	1
chr11:108535792	C	30		T	23	0.410103	1	1
chr17:685752	G	30		A	23	0.410103	1	1
chr17:80416069	C	23		T	30	0.410103	1	1
chr10:97518699	G	43		C	52	0.41191	1	1
chr16:88729645	A	33		C	41	0.415985	1	1
chr9:6681701	C	53		G	44	0.416775	1	1
chr1:40840353	A	16		G	22	0.417692	1	1
chr2:85555478	C	16		T	22	0.417692	1	1
chr2:85788738	C	22		A	16	0.417692	1	1
chr2:2577838	T	24		C	31	0.418754	1	1
chr6:32578127	A	24		G	31	0.418754	1	1
chr1:109633377	C	34		G	42	0.422191	1	1
chr6:32977420	G	42		T	34	0.422191	1	1
chr1:26759149	A	5		G	9	0.42395	1	1
chr1:32645161	G	9		A	5	0.42395	1	1
chr1:41898581	G	9		T	5	0.42395	1	1
chr1:85435560	G	5		A	9	0.42395	1	1
chr1:113217311	G	9		C	5	0.42395	1	1
chr1:150134735	A	5		G	9	0.42395	1	1
chr1:150738200	A	5		G	9	0.42395	1	1
chr1:155113104	G	5		T	9	0.42395	1	1
chr1:165600267	T	9		A	5	0.42395	1	1
chr1:196122305	T	5		A	9	0.42395	1	1
chr2:9614218	G	9		T	5	0.42395	1	1
chr2:31442747	G	5		A	9	0.42395	1	1
chr2:31479234	G	9		A	5	0.42395	1	1
chr2:54799606	T	9		C	5	0.42395	1	1
chr2:62541104	A	9		G	5	0.42395	1	1
chr2:64552757	G	9		C	5	0.42395	1	1
chr2:114148003	G	9		T	5	0.42395	1	1
chr2:179345183	C	9		T	5	0.42395	1	1
chr2:230787061	C	5		T	9	0.42395	1	1
chr3:4872854	G	9		C	5	0.42395	1	1
chr3:12791172	T	5		C	9	0.42395	1	1
chr3:13058031	G	9		A	5	0.42395	1	1
chr3:14988748	T	9		A	5	0.42395	1	1
chr3:40351277	C	5		T	9	0.42395	1	1
chr3:45430151	G	9		A	5	0.42395	1	1
chr3:73499083	G	9		A	5	0.42395	1	1
chr3:169554084	G	5		A	9	0.42395	1	1
chr4:4249855	G	9		A	5	0.42395	1	1
chr4:120159334	C	9		T	5	0.42395	1	1
chr4:185771979	G	9		A	5	0.42395	1	1
chr5:14109455	A	9		C	5	0.42395	1	1
chr5:56206675	C	5		A	9	0.42395	1	1
chr6:317539	C	9		T	5	0.42395	1	1
chr6:6659338	G	5		T	9	0.42395	1	1
chr6:16129072	A	9		G	5	0.42395	1	1
chr6:26021872	C	9		T	5	0.42395	1	1
chr6:26158079	A	9		C	5	0.42395	1	1
chr6:30693816	A	9		G	5	0.42395	1	1
chr6:32544179	A	5		G	9	0.42395	1	1
chr6:45890641	T	5		C	9	0.42395	1	1
chr7:7221982	G	5		A	9	0.42395	1	1
chr7:32767795	G	5		A	9	0.42395	1	1
chr7:43966161	C	9		A	5	0.42395	1	1
chr7:100813287	G	9		C	5	0.42395	1	1
chr7:112091432	C	5		G	9	0.42395	1	1
chr7:149297104	A	9		G	5	0.42395	1	1
chr8:65607903	G	5		A	9	0.42395	1	1
chr8:93978444	G	9		C	5	0.42395	1	1
chr8:129076594	A	5		G	9	0.42395	1	1
chr9:5493937	A	9		T	5	0.42395	1	1
chr9:66456575	C	5		A	9	0.42395	1	1
chr9:88790268	C	5		A	9	0.42395	1	1
chr9:106856243	A	5		G	9	0.42395	1	1
chr9:132649662	A	9		G	5	0.42395	1	1
chr9:135257703	C	9		T	5	0.42395	1	1
chr10:7513822	T	5		C	9	0.42395	1	1
chr10:7534462	C	5		A	9	0.42395	1	1
chr10:12659284	G	5		T	9	0.42395	1	1
chr10:16859618	G	9		C	5	0.42395	1	1
chr10:30637995	C	5		G	9	0.42395	1	1
chr10:67653901	C	5		T	9	0.42395	1	1
chr10:102747363	G	9		T	5	0.42395	1	1
chr10:125151396	A	5		G	9	0.42395	1	1
chr10:125608590	T	9		C	5	0.42395	1	1
chr11:9336093	C	9		T	5	0.42395	1	1
chr11:64036688	C	5		G	9	0.42395	1	1
chr11:112498404	G	5		T	9	0.42395	1	1
chr11:115790925	T	5		C	9	0.42395	1	1
chr11:131940949	C	9		A	5	0.42395	1	1
chr12:12941884	C	5		T	9	0.42395	1	1
chr12:57657753	T	5		C	9	0.42395	1	1
chr12:62997180	T	5		C	9	0.42395	1	1
chr12:95100270	G	9		C	5	0.42395	1	1
chr12:124166411	G	9		T	5	0.42395	1	1
chr13:92001277	G	5		C	9	0.42395	1	1
chr14:23426422	A	9		G	5	0.42395	1	1
chr14:65646536	A	9		G	5	0.42395	1	1
chr14:73393246	G	5		C	9	0.42395	1	1
chr16:27420037	T	5		C	9	0.42395	1	1
chr16:57571090	C	5		A	9	0.42395	1	1
chr16:75182443	G	5		C	9	0.42395	1	1
chr17:18164239	T	9		C	5	0.42395	1	1
chr17:29909428	G	9		T	5	0.42395	1	1
chr17:33288363	C	5		T	9	0.42395	1	1
chr17:57696773	G	5		A	9	0.42395	1	1
chr17:73285334	G	5		C	9	0.42395	1	1
chr19:506920	A	9		G	5	0.42395	1	1
chr19:1063079	C	9		G	5	0.42395	1	1
chr19:2610949	G	5		A	9	0.42395	1	1
chr19:4342730	G	5		A	9	0.42395	1	1
chr19:6670094	G	5		A	9	0.42395	1	1
chr19:7816330	A	9		G	5	0.42395	1	1
chr19:30327503	C	5		T	9	0.42395	1	1
chr19:41116001	G	5		A	9	0.42395	1	1
chr19:49973784	A	9		G	5	0.42395	1	1
chr19:55770488	G	9		T	5	0.42395	1	1
chr20:3185174	A	5		T	9	0.42395	1	1
chr20:57607668	C	5		T	9	0.42395	1	1
chr21:27254279	C	9		G	5	0.42395	1	1
chr22:27006308	C	5		G	9	0.42395	1	1
chr22:30752696	G	5		T	9	0.42395	1	1
chr22:34238131	C	5		T	9	0.42395	1	1
chr22:43112961	T	5		C	9	0.42395	1	1
chrX:1590833	C	5		T	9	0.42395	1	1
chr1:10311983	A	15		C	10	0.424356	1	1
chr2:88315993	A	10		G	15	0.424356	1	1
chr2:106444416	T	10		C	15	0.424356	1	1
chr2:152266473	T	10		C	15	0.424356	1	1
chr3:18691236	G	15		C	10	0.424356	1	1
chr5:133340686	G	15		C	10	0.424356	1	1
chr5:153417959	T	15		G	10	0.424356	1	1
chr6:32096244	C	15		T	10	0.424356	1	1
chr6:143856016	G	10		A	15	0.424356	1	1
chr7:38217967	C	10		G	15	0.424356	1	1
chr10:131908770	G	15		A	10	0.424356	1	1
chr11:75401105	C	15		T	10	0.424356	1	1
chr12:1068178	A	15		T	10	0.424356	1	1
chr12:109490401	C	15		T	10	0.424356	1	1
chr12:120933846	G	15		T	10	0.424356	1	1
chr17:61851435	C	10		T	15	0.424356	1	1
chr17:61904724	T	10		C	15	0.424356	1	1
chr22:41840407	T	10		C	15	0.424356	1	1
chr6:160211445	C	32		T	25	0.427043	1	1
chr7:101500000	C	32		T	25	0.427043	1	1
chr10:104503584	C	25		T	32	0.427043	1	1
chr15:64455366	C	25		T	32	0.427043	1	1
chr6:32634514	A	43		G	35	0.428207	1	1
chr3:189901117	A	23		C	17	0.429591	1	1
chr4:185655487	G	17		T	23	0.429591	1	1
chr6:160211485	T	17		C	23	0.429591	1	1
chr8:124169554	G	17		A	23	0.429591	1	1
chr13:31736620	T	23		C	17	0.429591	1	1
chr19:58038624	C	23		T	17	0.429591	1	1
chr11:95523030	T	71		G	61	0.433537	1	1
chr6:32572499	T	44		G	36	0.434042	1	1
chr2:190648805	G	33		T	26	0.434993	1	1
chr17:41438720	T	26		C	33	0.434993	1	1
chr3:72031919	G	62		A	72	0.436991	1	1
chr6:32557660	T	58		C	49	0.43944	1	1
chr11:72145763	T	49		C	58	0.43944	1	1
chr8:104427359	A	45		C	37	0.439705	1	1
chr2:38260282	G	18		C	24	0.440799	1	1
chr2:96874626	C	18		A	24	0.440799	1	1
chr1:45285346	C	11		T	16	0.442068	1	1
chr2:201390750	T	11		G	16	0.442068	1	1
chr4:140217010	G	11		C	16	0.442068	1	1
chr6:31239821	G	16		T	11	0.442068	1	1
chr10:6309402	G	16		A	11	0.442068	1	1
chr10:98460581	G	11		A	16	0.442068	1	1
chr11:63975331	C	11		T	16	0.442068	1	1
chr12:108155128	C	16		G	11	0.442068	1	1
chr16:740404	C	11		G	16	0.442068	1	1
chr19:35168545	A	11		G	16	0.442068	1	1
chr19:58111188	T	11		C	16	0.442068	1	1
chr19:58790359	C	11		A	16	0.442068	1	1
chr20:20033423	G	11		A	16	0.442068	1	1
chr3:47422152	G	27		C	34	0.442626	1	1
chr4:122745038	C	35		T	28	0.449963	1	1
chr11:65819661	C	28		A	35	0.449963	1	1
chr19:36119771	T	39		G	47	0.450548	1	1
chr1:149223754	G	25		A	19	0.451381	1	1
chr8:125769891	T	19		C	25	0.451381	1	1
chr9:34049542	G	25		T	19	0.451381	1	1
chr17:75103815	G	19		C	25	0.451381	1	1
chr1:42193290	G	10		A	6	0.454498	1	1
chr1:160767498	G	10		A	6	0.454498	1	1
chr1:173391782	C	6		T	10	0.454498	1	1
chr2:25500289	T	10		A	6	0.454498	1	1
chr2:46201337	A	6		G	10	0.454498	1	1
chr2:70056866	A	6		G	10	0.454498	1	1
chr2:73613341	G	6		A	10	0.454498	1	1
chr2:133026187	G	6		C	10	0.454498	1	1
chr2:170550839	A	6		G	10	0.454498	1	1
chr2:191879417	T	10		C	6	0.454498	1	1
chr2:219151926	T	6		C	10	0.454498	1	1
chr2:240323275	C	6		T	10	0.454498	1	1
chr3:107844499	C	10		T	6	0.454498	1	1
chr3:121468926	T	6		C	10	0.454498	1	1
chr3:185959633	C	6		T	10	0.454498	1	1
chr4:2470892	C	10		G	6	0.454498	1	1
chr4:7069901	T	6		C	10	0.454498	1	1
chr4:25162256	A	10		C	6	0.454498	1	1
chr4:38859339	C	10		T	6	0.454498	1	1
chr4:152808893	C	10		A	6	0.454498	1	1
chr4:185770555	C	10		T	6	0.454498	1	1
chr5:424612	C	6		T	10	0.454498	1	1
chr5:132387260	A	10		G	6	0.454498	1	1
chr5:175816212	C	10		A	6	0.454498	1	1
chr6:27835272	T	6		C	10	0.454498	1	1
chr6:28072602	G	10		A	6	0.454498	1	1
chr6:30778786	A	10		G	6	0.454498	1	1
chr6:88451934	C	6		T	10	0.454498	1	1
chr7:1033045	T	10		G	6	0.454498	1	1
chr7:99818927	C	10		T	6	0.454498	1	1
chr8:27263174	A	10		G	6	0.454498	1	1
chr8:28911842	C	10		T	6	0.454498	1	1
chr8:135612745	A	6		G	10	0.454498	1	1
chr9:132648085	T	6		C	10	0.454498	1	1
chr10:14227550	G	10		A	6	0.454498	1	1
chr10:71267834	T	10		C	6	0.454498	1	1
chr10:97517949	A	6		G	10	0.454498	1	1
chr11:64889416	G	10		C	6	0.454498	1	1
chr12:21590621	T	10		C	6	0.454498	1	1
chr12:104683024	A	6		G	10	0.454498	1	1
chr13:37574681	C	10		T	6	0.454498	1	1
chr13:50029036	C	10		T	6	0.454498	1	1
chr13:114832984	C	10		A	6	0.454498	1	1
chr14:23019647	C	6		T	10	0.454498	1	1
chr15:49102885	C	10		G	6	0.454498	1	1
chr16:12638166	G	10		C	6	0.454498	1	1
chr17:30896455	C	6		T	10	0.454498	1	1
chr17:33905468	A	10		G	6	0.454498	1	1
chr17:80309324	C	6		T	10	0.454498	1	1
chr18:71815063	G	6		A	10	0.454498	1	1
chr19:11266693	T	6		G	10	0.454498	1	1
chr19:35814384	A	6		C	10	0.454498	1	1
chr19:55770794	T	6		C	10	0.454498	1	1
chr19:57751789	C	6		G	10	0.454498	1	1
chr20:38785814	G	10		A	6	0.454498	1	1
chr21:26874503	G	6		A	10	0.454498	1	1
chr22:24830595	T	6		C	10	0.454498	1	1
chr22:27068702	C	10		A	6	0.454498	1	1
chr22:35695802	G	6		A	10	0.454498	1	1
chr22:38203796	C	10		T	6	0.454498	1	1
chr22:50682865	G	6		A	10	0.454498	1	1
chrX:1623417	G	10		A	6	0.454498	1	1
chr6:32591106	T	62		C	53	0.455814	1	1
chr1:171750577	T	36		C	29	0.457021	1	1
chr2:33702902	C	29		T	36	0.457021	1	1
chr6:122793033	A	36		G	29	0.457021	1	1
chr13:111124255	G	36		A	29	0.457021	1	1
chr18:76829377	A	29		G	36	0.457021	1	1
chr5:32531959	G	17		A	12	0.458258	1	1
chr5:176882583	A	12		C	17	0.458258	1	1
chr6:31164901	T	12		G	17	0.458258	1	1
chr6:90529343	C	17		T	12	0.458258	1	1
chr10:99078931	C	12		G	17	0.458258	1	1
chr15:52264094	T	12		C	17	0.458258	1	1
chr19:37064240	A	12		G	17	0.458258	1	1
chr20:4795382	G	12		A	17	0.458258	1	1
chr21:35404478	A	17		G	12	0.458258	1	1
chr7:6048804	G	20		C	26	0.461391	1	1
chr11:64902002	C	26		A	20	0.461391	1	1
chr16:85045080	C	20		G	26	0.461391	1	1
chr6:31325092	A	55		G	64	0.463488	1	1
chr18:77794297	C	37		T	30	0.463818	1	1
chr19:7694393	G	43		A	51	0.470492	1	1
chr2:44395302	G	21		A	27	0.470879	1	1
chr5:157158414	C	21		A	27	0.470879	1	1
chr6:32441422	T	21		C	27	0.470879	1	1
chr10:105127708	G	27		A	21	0.470879	1	1
chr11:9386176	C	21		T	27	0.470879	1	1
chr1:156163906	C	18		T	13	0.47313	1	1
chr3:10050893	T	18		C	13	0.47313	1	1
chr6:29691003	C	18		T	13	0.47313	1	1
chr7:25902038	T	13		A	18	0.47313	1	1
chr16:12641328	T	13		C	18	0.47313	1	1
chr8:125486767	A	39		G	32	0.476688	1	1
chr6:117996631	T	45		C	53	0.479692	1	1
chr6:142468266	C	28		A	22	0.479888	1	1
chr11:64546257	C	22		G	28	0.479888	1	1
chr16:2977146	T	28		C	22	0.479888	1	1
chr19:16222738	C	22		T	28	0.479888	1	1
chr1:120612154	C	11		G	7	0.480682	1	1
chr1:165847489	T	11		C	7	0.480682	1	1
chr1:179334984	A	7		G	11	0.480682	1	1
chr1:204381352	G	11		A	7	0.480682	1	1
chr2:8442225	C	11		T	7	0.480682	1	1
chr2:61108829	G	11		A	7	0.480682	1	1
chr2:68430925	C	11		T	7	0.480682	1	1
chr2:109222736	G	7		A	11	0.480682	1	1
chr2:207024107	G	11		C	7	0.480682	1	1
chr2:216973814	C	7		T	11	0.480682	1	1
chr3:101498077	A	7		G	11	0.480682	1	1
chr3:171802793	T	11		G	7	0.480682	1	1
chr6:27804934	T	7		C	11	0.480682	1	1
chr6:31325201	C	7		A	11	0.480682	1	1
chr6:32578196	G	11		A	7	0.480682	1	1
chr6:35227832	T	11		C	7	0.480682	1	1
chr6:119671671	G	11		C	7	0.480682	1	1
chr7:5569327	G	7		A	11	0.480682	1	1
chr7:47709216	T	7		C	11	0.480682	1	1
chr7:55377024	C	7		T	11	0.480682	1	1
chr8:33370985	A	7		G	11	0.480682	1	1
chr8:126620429	G	11		C	7	0.480682	1	1
chr8:134510930	T	11		C	7	0.480682	1	1
chr10:73454444	A	11		C	7	0.480682	1	1
chr10:99400214	C	11		T	7	0.480682	1	1
chr10:105127587	G	11		T	7	0.480682	1	1
chr11:44087715	T	11		G	7	0.480682	1	1
chr11:60833624	A	7		G	11	0.480682	1	1
chr11:72436436	G	7		A	11	0.480682	1	1
chr12:42538847	C	7		G	11	0.480682	1	1
chr12:69979517	C	7		T	11	0.480682	1	1
chr12:125412006	C	11		T	7	0.480682	1	1
chr12:131363916	C	7		G	11	0.480682	1	1
chr14:35342838	A	11		C	7	0.480682	1	1
chr14:91977066	C	11		T	7	0.480682	1	1
chr14:96968604	G	11		T	7	0.480682	1	1
chr16:12667393	G	11		A	7	0.480682	1	1
chr16:84209634	C	7		G	11	0.480682	1	1
chr17:8280162	G	11		C	7	0.480682	1	1
chr17:43661723	C	7		T	11	0.480682	1	1
chr17:79670273	T	11		C	7	0.480682	1	1
chr18:60978945	T	7		C	11	0.480682	1	1
chr19:37701574	C	7		G	11	0.480682	1	1
chr20:35945104	G	7		A	11	0.480682	1	1
chr21:38593609	C	11		T	7	0.480682	1	1
chr21:45079245	T	11		C	7	0.480682	1	1
chr22:24407619	A	7		G	11	0.480682	1	1
chr10:95475336	T	40		C	33	0.482789	1	1
chr17:73663313	C	88		A	78	0.484957	1	1
chr1:28562676	A	14		G	19	0.48685	1	1
chr6:141804925	G	19		A	14	0.48685	1	1
chr9:35657741	A	19		G	14	0.48685	1	1
chr12:54753185	C	19		T	14	0.48685	1	1
chr15:79297010	G	14		A	19	0.48685	1	1
chr16:68344945	G	19		C	14	0.48685	1	1
chr17:8339283	C	19		T	14	0.48685	1	1
chr17:15602900	T	19		G	14	0.48685	1	1
chr18:71959324	G	14		A	19	0.48685	1	1
chr19:48248834	T	19		C	14	0.48685	1	1
chr19:58898436	T	19		C	14	0.48685	1	1
chr2:191979359	A	71		G	62	0.488022	1	1
chr3:128598231	A	29		C	23	0.488456	1	1
chr10:124768292	G	23		A	29	0.488456	1	1
chr11:62609094	G	34		A	41	0.488683	1	1
chr11:64085148	A	34		C	41	0.488683	1	1
chr2:54198181	G	24		C	30	0.496617	1	1
chr12:58176614	T	24		C	30	0.496617	1	1
chr1:150336468	G	20		T	15	0.49956	1	1
chr5:145562143	G	15		A	20	0.49956	1	1
chr6:28367623	C	15		G	20	0.49956	1	1
chr7:7222194	C	15		T	20	0.49956	1	1
chr19:4342847	T	20		G	15	0.49956	1	1
chr19:46234155	G	20		A	15	0.49956	1	1
chr1:17055014	A	8		G	12	0.503445	1	1
chr1:26560481	C	8		A	12	0.503445	1	1
chr1:28574043	T	8		A	12	0.503445	1	1
chr1:28575140	T	12		G	8	0.503445	1	1
chr1:143744160	G	12		A	8	0.503445	1	1
chr1:161500130	A	8		G	12	0.503445	1	1
chr1:179334801	C	12		A	8	0.503445	1	1
chr2:231849245	G	8		C	12	0.503445	1	1
chr4:123073200	A	8		G	12	0.503445	1	1
chr5:100188953	G	8		T	12	0.503445	1	1
chr6:2854299	C	12		T	8	0.503445	1	1
chr6:4942189	A	12		G	8	0.503445	1	1
chr6:16691136	C	12		T	8	0.503445	1	1
chr6:31461771	T	12		A	8	0.503445	1	1
chr7:2059463	A	8		C	12	0.503445	1	1
chr7:5566194	T	12		C	8	0.503445	1	1
chr7:44790807	T	12		C	8	0.503445	1	1
chr8:142192569	G	12		A	8	0.503445	1	1
chr10:99393234	G	12		A	8	0.503445	1	1
chr13:50510752	G	12		C	8	0.503445	1	1
chr13:111358488	G	8		A	12	0.503445	1	1
chr14:76618341	G	12		A	8	0.503445	1	1
chr15:67468285	A	8		G	12	0.503445	1	1
chr16:10630988	C	12		T	8	0.503445	1	1
chr16:29984839	C	12		G	8	0.503445	1	1
chr17:33905745	C	8		T	12	0.503445	1	1
chr17:36648453	G	8		C	12	0.503445	1	1
chr17:56736785	A	8		C	12	0.503445	1	1
chr17:66243894	G	8		A	12	0.503445	1	1
chr18:29238357	C	8		A	12	0.503445	1	1
chr19:6460214	C	8		T	12	0.503445	1	1
chr19:6604087	G	8		T	12	0.503445	1	1
chr19:39926601	C	8		T	12	0.503445	1	1
chr22:45080755	G	12		A	8	0.503445	1	1
chr16:53537423	C	25		A	31	0.504404	1	1
chr9:71394895	T	86		G	96	0.504803	1	1
chr1:149223683	C	16		A	21	0.511376	1	1
chr1:234631187	A	21		G	16	0.511376	1	1
chr3:100428118	G	16		A	21	0.511376	1	1
chr19:58331012	T	16		C	21	0.511376	1	1
chr2:68589322	C	32		A	26	0.511842	1	1
chr2:170440746	C	32		A	26	0.511842	1	1
chr8:21967304	C	53		T	61	0.512255	1	1
chr1:149223817	G	33		A	27	0.518958	1	1
chr6:32591129	G	47		A	40	0.520292	1	1
chr2:128848651	C	22		G	17	0.522397	1	1
chr2:198380635	C	17		T	22	0.522397	1	1
chr12:120730020	G	22		A	17	0.522397	1	1
chr1:221967865	A	9		G	13	0.523467	1	1
chr2:8443920	G	9		A	13	0.523467	1	1
chr2:38342566	G	13		A	9	0.523467	1	1
chr2:43037672	C	13		T	9	0.523467	1	1
chr2:64553177	C	9		T	13	0.523467	1	1
chr3:16416405	C	9		T	13	0.523467	1	1
chr3:69417585	T	9		C	13	0.523467	1	1
chr3:112710242	T	9		C	13	0.523467	1	1
chr3:156392135	G	13		A	9	0.523467	1	1
chr5:60558886	G	13		A	9	0.523467	1	1
chr5:96039025	T	9		C	13	0.523467	1	1
chr5:159895274	C	13		A	9	0.523467	1	1
chr6:16421164	T	13		C	9	0.523467	1	1
chr6:32995962	C	13		T	9	0.523467	1	1
chr6:42897074	T	13		C	9	0.523467	1	1
chr6:117923875	C	9		T	13	0.523467	1	1
chr7:23054005	G	13		C	9	0.523467	1	1
chr8:72754639	C	13		G	9	0.523467	1	1
chr9:44993229	G	13		A	9	0.523467	1	1
chr9:116163645	G	9		C	13	0.523467	1	1
chr9:131267004	C	13		T	9	0.523467	1	1
chr12:42538837	T	9		C	13	0.523467	1	1
chr12:93861473	T	9		G	13	0.523467	1	1
chr12:125411882	G	13		A	9	0.523467	1	1
chr14:70233665	C	9		T	13	0.523467	1	1
chr16:27417118	T	13		C	9	0.523467	1	1
chr17:2303387	C	9		T	13	0.523467	1	1
chr17:43662028	A	9		G	13	0.523467	1	1
chr19:5720383	A	13		C	9	0.523467	1	1
chr19:10216835	G	13		T	9	0.523467	1	1
chr19:18043973	A	13		G	9	0.523467	1	1
chr19:51307981	G	9		A	13	0.523467	1	1
chr17:79670386	A	48		G	41	0.525015	1	1
chr12:22697537	C	34		A	28	0.525773	1	1
chr7:39772916	C	29		T	35	0.532309	1	1
chr7:103848587	A	23		G	18	0.532709	1	1
chr8:135844738	C	18		T	23	0.532709	1	1
chr11:105893240	T	23		C	18	0.532709	1	1
chr17:46908358	A	23		T	18	0.532709	1	1
chr6:32590953	T	51		C	44	0.538394	1	1
chr17:41438707	T	30		G	36	0.538583	1	1
chr1:45241374	G	10		A	14	0.541256	1	1
chr1:155579887	G	14		A	10	0.541256	1	1
chr2:234176609	C	10		T	14	0.541256	1	1
chr3:45735730	T	14		A	10	0.541256	1	1
chr3:115377254	C	10		A	14	0.541256	1	1
chr3:127474030	G	10		A	14	0.541256	1	1
chr4:41218776	A	10		C	14	0.541256	1	1
chr4:185209881	C	14		T	10	0.541256	1	1
chr6:12052266	A	10		G	14	0.541256	1	1
chr6:26521435	C	14		G	10	0.541256	1	1
chr6:27782535	C	10		T	14	0.541256	1	1
chr6:164177321	C	14		T	10	0.541256	1	1
chr7:37382465	T	14		G	10	0.541256	1	1
chr14:74551518	T	14		A	10	0.541256	1	1
chr14:100532809	A	14		G	10	0.541256	1	1
chr15:65597138	G	10		A	14	0.541256	1	1
chr18:13568058	G	10		T	14	0.541256	1	1
chr19:13044544	C	14		A	10	0.541256	1	1
chr22:40646723	C	14		T	10	0.541256	1	1
chr22:40742417	C	10		T	14	0.541256	1	1
chr1:149223702	G	19		A	24	0.542384	1	1
chr18:13569212	C	19		T	24	0.542384	1	1
chr2:180871994	G	31		C	37	0.544612	1	1
chr8:125463098	A	37		T	31	0.544612	1	1
chr9:134000818	A	31		G	37	0.544612	1	1
chr22:42017264	A	71		G	63	0.545534	1	1
chr17:72510784	A	25		G	20	0.551484	1	1
chr19:17420289	G	25		T	20	0.551484	1	1
chr20:17949658	G	25		A	20	0.551484	1	1
chr22:50338999	C	39		A	33	0.555998	1	1
chr2:202047833	C	15		T	11	0.557197	1	1
chr2:242027525	A	11		G	15	0.557197	1	1
chr3:195163917	A	11		C	15	0.557197	1	1
chr6:16586676	T	11		C	15	0.557197	1	1
chr6:27833174	A	15		G	11	0.557197	1	1
chr6:32590411	G	15		A	11	0.557197	1	1
chr6:33029925	A	15		G	11	0.557197	1	1
chr6:88182704	G	11		C	15	0.557197	1	1
chr10:14784890	C	11		A	15	0.557197	1	1
chr14:106167239	A	11		G	15	0.557197	1	1
chr14:107130971	C	11		T	15	0.557197	1	1
chr15:78833036	C	11		A	15	0.557197	1	1
chr16:70285901	A	11		G	15	0.557197	1	1
chr17:65574437	A	11		G	15	0.557197	1	1
chr18:29672676	G	15		T	11	0.557197	1	1
chr20:62362116	G	11		C	15	0.557197	1	1
chr21:40684389	C	11		G	15	0.557197	1	1
chr15:66679055	C	49		T	56	0.558394	1	1
chr1:149223757	C	26		T	21	0.560065	1	1
chr3:10157205	G	21		C	26	0.560065	1	1
chr10:32735017	A	26		T	21	0.560065	1	1
chr12:7047143	C	21		A	26	0.560065	1	1
chr17:3462019	G	21		A	26	0.560065	1	1
chr4:185655402	A	41		G	35	0.566573	1	1
chr5:64486289	C	22		T	27	0.568172	1	1
chr19:59000273	A	22		G	27	0.568172	1	1
chr17:41438692	C	36		G	42	0.571587	1	1
chr1:235017985	T	16		A	12	0.571588	1	1
chr2:8443859	C	16		G	12	0.571588	1	1
chr2:13663477	G	16		A	12	0.571588	1	1
chr3:20145855	C	12		G	16	0.571588	1	1
chr6:70506495	T	12		C	16	0.571588	1	1
chr6:79577644	A	16		C	12	0.571588	1	1
chr6:112365009	C	16		T	12	0.571588	1	1
chr10:114206754	G	12		C	16	0.571588	1	1
chr10:115441683	A	16		C	12	0.571588	1	1
chr13:50705473	G	16		A	12	0.571588	1	1
chr14:55658421	A	12		G	16	0.571588	1	1
chr16:2015121	C	16		T	12	0.571588	1	1
chr16:12641341	A	12		G	16	0.571588	1	1
chr16:25269322	A	16		G	12	0.571588	1	1
chr17:43138597	C	16		T	12	0.571588	1	1
chr17:61851485	C	16		A	12	0.571588	1	1
chr10:99078954	C	28		T	23	0.575849	1	1
chr13:45492146	G	28		A	23	0.575849	1	1
chr17:41438729	C	23		T	28	0.575849	1	1
chr18:77439637	G	23		T	28	0.575849	1	1
chr18:55289076	C	83		T	75	0.577743	1	1
chr1:66766798	A	5		G	8	0.581055	1	1
chr1:90270404	T	5		C	8	0.581055	1	1
chr1:111762482	G	8		A	5	0.581055	1	1
chr1:112162296	G	5		C	8	0.581055	1	1
chr1:144519615	C	8		G	5	0.581055	1	1
chr1:231762340	G	5		C	8	0.581055	1	1
chr2:11518170	T	8		A	5	0.581055	1	1
chr2:27309406	G	5		A	8	0.581055	1	1
chr2:46064012	G	5		C	8	0.581055	1	1
chr2:48648026	G	5		A	8	0.581055	1	1
chr2:55921134	G	8		A	5	0.581055	1	1
chr2:85645545	A	5		C	8	0.581055	1	1
chr2:113539972	G	8		A	5	0.581055	1	1
chr2:190526205	C	8		T	5	0.581055	1	1
chr2:196933188	T	8		C	5	0.581055	1	1
chr2:208199484	C	5		T	8	0.581055	1	1
chr2:231336994	T	5		C	8	0.581055	1	1
chr3:12526006	G	8		A	5	0.581055	1	1
chr3:61222486	G	8		C	5	0.581055	1	1
chr3:67706348	C	8		T	5	0.581055	1	1
chr3:69253632	G	5		A	8	0.581055	1	1
chr3:88199298	T	5		C	8	0.581055	1	1
chr3:119278457	G	8		T	5	0.581055	1	1
chr3:122512631	G	5		A	8	0.581055	1	1
chr3:169772965	C	8		T	5	0.581055	1	1
chr3:170891807	A	8		G	5	0.581055	1	1
chr4:10118914	C	8		T	5	0.581055	1	1
chr4:26753758	A	8		G	5	0.581055	1	1
chr4:36334157	C	5		T	8	0.581055	1	1
chr4:41218907	T	5		G	8	0.581055	1	1
chr4:99916387	T	5		A	8	0.581055	1	1
chr4:109062510	C	8		T	5	0.581055	1	1
chr4:140222371	G	8		A	5	0.581055	1	1
chr4:152808677	G	5		A	8	0.581055	1	1
chr5:14208920	A	8		G	5	0.581055	1	1
chr5:34008100	C	8		T	5	0.581055	1	1
chr5:78183777	A	5		G	8	0.581055	1	1
chr5:94082218	G	5		A	8	0.581055	1	1
chr5:95170870	C	8		G	5	0.581055	1	1
chr5:114973862	T	5		C	8	0.581055	1	1
chr5:115962861	G	5		C	8	0.581055	1	1
chr5:124040779	G	8		C	5	0.581055	1	1
chr5:150521409	A	5		G	8	0.581055	1	1
chr6:221828	C	5		T	8	0.581055	1	1
chr6:5261460	A	5		C	8	0.581055	1	1
chr6:11653479	G	5		A	8	0.581055	1	1
chr6:16420471	G	5		A	8	0.581055	1	1
chr6:16712608	A	8		G	5	0.581055	1	1
chr6:26402614	G	8		C	5	0.581055	1	1
chr6:30705031	G	5		A	8	0.581055	1	1
chr6:31633496	G	8		T	5	0.581055	1	1
chr6:32498308	C	8		T	5	0.581055	1	1
chr6:32543779	G	8		T	5	0.581055	1	1
chr6:32653643	T	8		C	5	0.581055	1	1
chr6:32938437	G	5		T	8	0.581055	1	1
chr6:88635440	C	5		T	8	0.581055	1	1
chr6:119767459	A	5		G	8	0.581055	1	1
chr6:158589655	C	5		G	8	0.581055	1	1
chr7:6487700	C	8		T	5	0.581055	1	1
chr7:32931923	G	8		A	5	0.581055	1	1
chr7:83437224	C	5		T	8	0.581055	1	1
chr7:100765667	G	5		C	8	0.581055	1	1
[truncated: 3,048 more rows]

## Sheet: Table S7
Supplemental Table 6. Heterozygous sites tested for allelic imbalance in the partial genotype alignment (CREB1 50-bp)
Position	Reference Allele			Other Allele		Unadjusted P-value	Benjamini-Hochberg Adjusted P-value	Bonferroni Adjusted P-value
	Allele	Read Count		Allele	Read Count
chr4:120375837	A	161		G	29	2.23485e-23	1.13195e-19	1.13195e-19
chr4:120375831	A	161		C	31	2.2363e-22	5.66342e-19	1.13268e-18
chr4:120375830	C	159		T	34	1.58921e-20	2.68312e-17	8.04935e-17
chr5:80597363	T	143		C	27	2.83773e-20	3.59327e-17	1.43731e-16
chr22:47158444	T	139		C	26	7.32861e-20	7.42388e-17	3.71194e-16
chr2:170440899	G	98		A	10	2.65108e-19	2.23795e-16	1.34277e-15
chr5:80597374	T	139		C	29	1.99772e-18	1.44549e-15	1.01184e-14
chr1:26758773	G	36		A	150	9.62871e-18	6.09618e-15	4.87694e-14
chr3:195681457	G	118		A	21	1.39663e-17	7.85992e-15	7.07393e-14
chr6:31325090	T	85		C	10	5.76232e-16	2.91862e-13	2.91862e-12
chr6:31325092	A	10		G	82	3.30469e-15	1.44282e-12	1.67383e-11
chr17:4046938	A	71		C	6	3.41832e-15	1.44282e-12	1.73138e-11
chr14:24768952	A	67		C	5	6.38773e-15	2.48876e-12	3.23539e-11
chr6:32636235	C	98		T	18	1.64911e-14	5.96623e-12	8.35272e-11
chr20:62482273	C	11		G	81	2.50151e-14	8.44675e-12	1.26701e-10
chr20:62482220	C	7		T	66	3.84501e-13	1.21718e-10	1.9475e-09
chr20:62482223	G	8		A	66	1.80774e-12	5.386e-10	9.15621e-09
chr3:53926087	G	84		T	18	2.257e-11	6.35095e-09	1.14317e-07
chr15:90581755	C	13		A	73	2.71882e-11	7.24781e-09	1.37708e-07
chr22:30831852	G	61		A	8	3.24325e-11	8.21353e-09	1.64271e-07
chr19:54024252	T	55		A	6	5.38061e-11	1.29775e-08	2.72528e-07
chr12:104351332	C	6		G	53	1.75392e-10	4.038e-08	8.8836e-07
chr17:19091434	G	60		C	9	2.24445e-10	4.94267e-08	1.13681e-06
chr6:32605091	A	49		G	5	3.89139e-10	8.21245e-08	1.97099e-06
chr19:54024255	G	6		C	51	5.67619e-10	1.15e-07	2.87499e-06
chr6:32572495	C	48		G	5	7.07738e-10	1.37873e-07	3.58469e-06
chr4:120375778	A	136		G	54	2.38648e-09	4.34534e-07	1.20875e-05
chr22:50339022	T	51		C	7	2.40216e-09	4.34534e-07	1.2167e-05
chr19:54024235	T	65		C	14	5.19494e-09	8.5102e-07	2.63124e-05
chr6:32590925	G	8		A	52	5.20569e-09	8.5102e-07	2.63668e-05
chr1:112298166	C	93		G	29	5.20861e-09	8.5102e-07	2.63816e-05
chr3:53926017	T	128		C	52	1.3962e-08	2.20993e-06	7.07177e-05
chr3:53926110	C	72		G	19	1.96713e-08	3.01924e-06	9.96351e-05
chr6:32577846	T	6		C	42	1.00875e-07	1.50274e-05	0.000510931
chr19:3762698	C	82		T	27	1.26077e-07	1.82452e-05	0.000638581
chr4:120375782	C	132		T	59	1.34615e-07	1.89396e-05	0.000681826
chr2:113932940	G	39		C	5	1.40516e-07	1.92355e-05	0.000711715
chr8:82754852	G	75		C	24	2.76657e-07	3.68755e-05	0.00140127
chr6:32636254	T	100		C	40	4.1434e-07	5.3811e-05	0.00209863
chr8:17104025	C	37		T	95	4.63854e-07	5.87355e-05	0.00234942
chr7:5553451	G	53		T	119	5.2775e-07	6.51965e-05	0.00267305
chr6:32572451	G	16		A	59	6.11416e-07	7.37338e-05	0.00309682
chr6:115311051	A	7		G	40	1.07091e-06	0.000126143	0.00542417
chr19:58912737	C	46		T	10	1.24545e-06	0.000143368	0.00630821
chr9:66458646	A	37		G	6	1.63612e-06	0.000184155	0.00828697
chr8:33370757	G	49		A	12	1.96988e-06	0.000216901	0.00997743
chr6:32441396	G	5		A	34	2.42991e-06	0.000261861	0.0123075
chr19:1021725	C	53		A	112	5.07617e-06	0.000535642	0.0257108
chr8:119633194	C	41		T	9	5.6141e-06	0.000580315	0.0284354
chr1:144533700	C	32		T	5	7.42753e-06	0.000752409	0.0376204
chr6:32591106	T	66		C	24	1.0902e-05	0.00108272	0.0552189
chr7:112758694	A	32		G	78	1.35572e-05	0.00132052	0.0686672
chr6:32557647	G	43		C	11	1.40131e-05	0.00133917	0.0709761
chr2:43521167	G	35		A	7	1.50972e-05	0.00140179	0.0764673
chr6:154927883	C	39		T	9	1.52218e-05	0.00140179	0.0770985
chr2:174763936	A	66		G	25	2.02833e-05	0.00183455	0.102735
chr7:134871775	C	12		T	44	2.08766e-05	0.00185508	0.10574
chr3:122920712	T	32		C	6	2.43426e-05	0.00212578	0.123295
chr2:101179341	A	38		G	9	2.4904e-05	0.00213795	0.126139
chr5:43009529	A	36		G	8	2.54486e-05	0.00214829	0.128897
chr4:185769900	G	70		A	28	2.64024e-05	0.00219227	0.133728
chr6:31325004	A	12		G	43	3.30538e-05	0.00270028	0.167417
chr1:145209116	T	53		C	18	3.88476e-05	0.00312322	0.196763
chr6:32577854	G	31		A	6	4.12576e-05	0.00321492	0.20897
chr6:32784783	C	31		T	6	4.12576e-05	0.00321492	0.20897
chr19:50879675	G	64		T	25	4.32152e-05	0.00330278	0.218885
chr6:32605043	T	20		C	56	4.36893e-05	0.00330278	0.221286
chr19:49078141	G	24		A	62	5.08365e-05	0.00378657	0.257487
chr6:32636263	T	50		A	100	5.44753e-05	0.00399881	0.275918
chr19:1021784	G	32		A	74	5.54198e-05	0.00401002	0.280701
chr4:170533776	G	48		A	97	5.77741e-05	0.00406492	0.292626
chr6:32590953	T	47		C	15	5.77837e-05	0.00406492	0.292675
chr4:164088059	C	51		T	101	6.12504e-05	0.00411174	0.310233
chr4:185769840	C	38		T	10	6.16964e-05	0.00411174	0.312492
chr11:120706789	G	38		C	10	6.16964e-05	0.00411174	0.312492
chr15:50716635	C	38		G	10	6.16964e-05	0.00411174	0.312492
chr6:32595874	C	45		T	14	6.53063e-05	0.0042958	0.330776
chrX:1591004	C	27		T	5	0.000113074	0.00734257	0.572721
chr6:28048624	T	38		C	11	0.000141971	0.0091023	0.719082
chr19:58912788	C	56		A	22	0.000149482	0.00946405	0.757124
chr1:47644902	T	60		C	110	0.000154912	0.00964563	0.784629
chr11:57479864	T	30		C	68	0.000156158	0.00964563	0.790942
chr6:2940886	C	30		T	7	0.000191076	0.0116272	0.967802
chr2:113570493	C	28		T	6	0.000195126	0.0116272	0.988311
chr6:32577858	G	28		A	6	0.000195126	0.0116272	0.988311
chr18:76829075	G	73		T	34	0.000206375	0.0121545	1
chr17:56709086	C	11		T	37	0.000222245	0.0128748	1
chr1:235667979	C	26		G	61	0.000223689	0.0128748	1
chr2:11890764	T	56		C	23	0.000263637	0.0150036	1
chr2:118845819	G	27		A	6	0.000324063	0.0180372	1
chr2:219155907	A	6		T	27	0.000324063	0.0180372	1
chr6:113949001	T	36		C	11	0.000346001	0.018844	1
chr11:57479732	G	36		C	11	0.000346001	0.018844	1
chr1:45187330	A	47		G	18	0.00042213	0.0227456	1
chr2:242577022	C	45		T	86	0.000430536	0.0229544	1
chr12:105035860	C	48		T	19	0.000521613	0.02738	1
chr19:39921479	G	27		C	60	0.000524355	0.02738	1
chr22:37880650	T	6		C	26	0.000535053	0.0276535	1
chr2:177796662	T	24		C	5	0.000546113	0.02794	1
chr1:149223906	A	43		C	16	0.000584365	0.0295981	1
chr1:144533715	G	10		A	33	0.000606107	0.0303953	1
chr1:168312082	A	31		G	9	0.000679548	0.0337442	1
chr11:108338340	A	12		G	36	0.00071727	0.0349324	1
chr19:35168913	G	12		C	36	0.00071727	0.0349324	1
chr2:132250656	C	104		G	60	0.000736247	0.0355152	1
chr1:40840296	A	27		T	7	0.000821395	0.0388819	1
chr7:44954786	G	27		A	7	0.000821395	0.0388819	1
chr1:84226494	A	6		C	25	0.00087791	0.0411724	1
chr7:1199790	G	32		C	65	0.00104961	0.048773	1
chr22:30592487	C	30		G	9	0.00106502	0.0490393	1
chr19:13056532	A	69		G	35	0.00110862	0.0505871	1
chr7:44954816	C	28		T	8	0.00119324	0.0534847	1
chr19:41769104	A	8		C	28	0.00119324	0.0534847	1
chr7:45808702	C	68		G	112	0.00128604	0.056974	1
chr9:66458499	T	22		C	50	0.00129358	0.056974	1
chr19:11849736	C	7		T	26	0.00131873	0.0575806	1
chr9:139377498	G	37		C	71	0.00138164	0.0598121	1
chr2:152475938	G	6		T	24	0.00143091	0.0609037	1
chr19:54024078	C	24		T	6	0.00143091	0.0609037	1
chr11:120706759	G	15		C	39	0.00149626	0.0631546	1
chr6:135818897	C	48		A	21	0.00155032	0.0643636	1
chr7:151047142	G	48		A	21	0.00155032	0.0643636	1
chr7:1199787	C	31		A	62	0.00171276	0.0705297	1
chr6:342227	G	63		A	32	0.00192435	0.0786034	1
chr7:45808776	A	35		G	67	0.00199281	0.0807485	1
chr1:165600146	G	25		A	7	0.0021024	0.0831927	1
chr4:177230482	C	25		T	7	0.0021024	0.0831927	1
chr6:137539879	G	7		C	25	0.0021024	0.0831927	1
chr7:1199791	G	33		C	64	0.00215155	0.0844776	1
chr12:104351057	A	68		C	36	0.00220943	0.0860829	1
chr3:73045871	A	6		G	23	0.0023157	0.0888562	1
chr12:10365670	G	6		C	23	0.0023157	0.0888562	1
chr3:183146433	G	29		C	58	0.00247942	0.0940772	1
chr17:74178338	C	21		T	5	0.00249392	0.0940772	1
chr7:45808753	A	50		G	86	0.00255873	0.0940772	1
chr1:144534273	G	9		A	28	0.00256321	0.0940772	1
chr16:89883208	C	28		T	9	0.00256321	0.0940772	1
chr20:2644975	T	28		C	9	0.00256321	0.0940772	1
chr5:118603817	A	31		G	11	0.00288725	0.104457	1
chr6:3157798	G	11		A	31	0.00288725	0.104457	1
chr11:108338339	C	34		G	13	0.00308768	0.110915	1
chr16:20912371	C	10		T	29	0.00337785	0.120485	1
chr1:156698265	C	27		T	54	0.00359635	0.127381	1
chr14:23058343	C	18		G	41	0.00379371	0.132796	1
chr1:179335158	C	14		T	35	0.00380165	0.132796	1
chr6:6407787	G	38		A	16	0.00383827	0.133156	1
chr11:57435255	T	27		G	9	0.00393317	0.134605	1
chr18:6056847	T	9		C	27	0.00393317	0.134605	1
chr3:49711234	C	20		G	5	0.00407732	0.135866	1
chr9:69065535	C	20		A	5	0.00407732	0.135866	1
chr11:64038680	C	20		G	5	0.00407732	0.135866	1
chr16:68482558	G	5		C	20	0.00407732	0.135866	1
chr1:38156343	G	63		A	34	0.0042258	0.139893	1
chr16:72042682	A	30		C	11	0.004324	0.141653	1
chr8:17780157	G	52		A	26	0.00433488	0.141653	1
chr12:57030686	C	42		T	19	0.00444402	0.143862	1
chr13:27825375	C	56		T	29	0.00451164	0.143862	1
chr1:40840272	T	8		C	25	0.00455138	0.143862	1
chr3:17193348	C	8		A	25	0.00455138	0.143862	1
chr14:98700689	A	8		G	25	0.00455138	0.143862	1
chr10:102027407	C	55		T	90	0.00458135	0.143862	1
chr2:106444338	T	15		C	36	0.00460131	0.143862	1
chr2:231778776	A	43		G	20	0.0051524	0.160104	1
chr9:91101832	G	7		A	23	0.00522288	0.161304	1
chr6:2379640	C	12		T	31	0.00540157	0.165812	1
chr18:76829069	C	40		A	70	0.00544743	0.166212	1
chr8:29266126	A	14		G	34	0.0055152	0.167272	1
chrX:951162	G	9		T	26	0.00598812	0.180535	1
chr7:41921492	C	38		T	17	0.0064558	0.190247	1
chr13:34253569	A	38		T	17	0.0064558	0.190247	1
chr11:57479848	A	46		C	77	0.006591	0.190247	1
chr19:18392643	C	13		T	32	0.00660882	0.190247	1
chr1:16971311	G	19		A	5	0.00661075	0.190247	1
chr1:144534045	T	5		C	19	0.00661075	0.190247	1
chr6:36308639	A	5		G	19	0.00661075	0.190247	1
chr7:141437957	T	19		C	5	0.00661075	0.190247	1
chr5:34592071	C	24		G	8	0.00700037	0.199196	1
chr8:33371146	T	8		G	24	0.00700037	0.199196	1
chr3:19988567	A	69		G	40	0.00704075	0.199226	1
chr20:44420637	G	23		A	46	0.00762052	0.214433	1
chr6:3157809	C	16		T	36	0.00778744	0.216722	1
chr19:45004645	A	36		G	16	0.00778744	0.216722	1
chr22:43011403	C	33		T	14	0.00794273	0.219836	1
chr9:66458266	A	22		G	7	0.00813006	0.222588	1
chr16:2977262	G	7		A	22	0.00813006	0.222588	1
chr4:100485255	G	77		A	47	0.00893341	0.243267	1
chr6:145671457	A	9		T	25	0.00904119	0.244886	1
chr19:11302807	G	20		A	6	0.00935531	0.25189	1
chr1:179335162	G	15		C	34	0.00939924	0.25189	1
chr16:68790502	C	34		T	60	0.00954781	0.254525	1
chr1:38455891	G	18		C	5	0.010622	0.273045	1
chr3:122872205	A	5		G	18	0.010622	0.273045	1
chr6:26569135	T	18		C	5	0.010622	0.273045	1
chr6:135818818	C	5		T	18	0.010622	0.273045	1
chr7:1156992	T	18		C	5	0.010622	0.273045	1
chr8:101484612	G	5		C	18	0.010622	0.273045	1
chrX:284617	G	5		A	18	0.010622	0.273045	1
chr8:27173029	G	8		A	23	0.0106738	0.273045	1
chr17:41438468	C	62		T	36	0.0111745	0.284417	1
chr18:10878927	C	26		T	10	0.011331	0.286957	1
chr5:464153	C	29		T	12	0.0115078	0.289985	1
chr6:31325151	T	19		A	39	0.0119281	0.299089	1
chr1:29063236	G	7		A	21	0.012541	0.309853	1
chr10:121356658	G	7		A	21	0.012541	0.309853	1
chr22:20978672	A	21		G	7	0.012541	0.309853	1
chr3:33482376	A	36		T	17	0.0126603	0.311284	1
chr20:33865895	G	40		A	20	0.0134893	0.327916	1
chr16:89883224	G	24		C	9	0.013531	0.327916	1
chr19:49955155	G	24		C	9	0.013531	0.327916	1
chr14:35591174	T	30		C	13	0.0137182	0.33087	1
chr8:141521151	G	27		C	11	0.013853	0.330968	1
chr13:75999687	G	27		A	11	0.013853	0.330968	1
chr9:66455952	T	19		C	6	0.0146333	0.346344	1
chr17:16342813	T	6		C	19	0.0146333	0.346344	1
chr4:120375752	G	103		A	70	0.0147383	0.347207	1
chr18:2571411	A	76		G	48	0.0149846	0.351375	1
chr6:31939898	C	58		T	88	0.0160989	0.374041	1
chr17:73663372	A	88		T	58	0.0160989	0.374041	1
chr1:179853096	G	63		C	38	0.0165059	0.38045	1
chr5:150505177	C	25		T	10	0.0166738	0.38045	1
chr11:60829178	A	10		G	25	0.0166738	0.38045	1
chr1:101836932	C	5		A	17	0.0169005	0.38045	1
chr12:498714	A	17		G	5	0.0169005	0.38045	1
chr15:65185884	G	17		T	5	0.0169005	0.38045	1
chr18:33709762	G	17		C	5	0.0169005	0.38045	1
chr9:66455049	C	20		T	7	0.0191573	0.429004	1
chr15:94850238	A	13		T	29	0.0195205	0.429004	1
chr17:49198461	G	18		A	36	0.0198343	0.429004	1
chr7:1199804	C	41		T	66	0.0199004	0.429004	1
chr19:57751972	T	99		C	68	0.0199861	0.429004	1
chr6:26328366	G	23		A	9	0.0200616	0.429004	1
chr8:27173037	C	23		G	9	0.0200616	0.429004	1
chr15:90777459	A	23		G	9	0.0200616	0.429004	1
chr19:984218	C	9		T	23	0.0200616	0.429004	1
chr1:38940464	T	11		C	26	0.0200739	0.429004	1
chr12:92566655	T	26		C	11	0.0200739	0.429004	1
chr18:77794410	C	11		T	26	0.0200739	0.429004	1
chr10:13344169	G	48		A	27	0.0202984	0.431981	1
chr10:126605316	G	38		A	62	0.0209787	0.444591	1
chr1:17231444	T	53		C	31	0.0213832	0.451274	1
chr16:2021893	A	49		G	28	0.0220335	0.463068	1
chr4:184580315	C	22		A	41	0.022575	0.468375	1
chr1:144534096	T	18		C	6	0.0226558	0.468375	1
chr2:46033907	A	18		G	6	0.0226558	0.468375	1
chr9:66455413	T	18		A	6	0.0226558	0.468375	1
chr10:64374312	C	54		T	32	0.0229826	0.473198	1
chr21:46707897	C	12		G	27	0.0237027	0.486049	1
chr6:31705864	C	34		T	17	0.0240929	0.490488	1
chr6:141805035	G	8		T	21	0.0241195	0.490488	1
chr10:14602474	G	10		T	24	0.0243065	0.490488	1
chr19:5790711	C	10		T	24	0.0243065	0.490488	1
chr2:201754063	T	41		C	65	0.0250213	0.502909	1
chr4:10118733	C	30		T	51	0.0256544	0.513594	1
chr19:47759873	T	31		G	15	0.0258961	0.516392	1
chr3:121553904	A	16		G	5	0.0266037	0.522278	1
chr6:32441679	G	16		A	5	0.0266037	0.522278	1
chr8:101917721	T	16		C	5	0.0266037	0.522278	1
chr12:54954306	C	16		T	5	0.0266037	0.522278	1
chr5:176730775	A	39		T	21	0.0273401	0.533366	1
chr10:64374360	G	47		A	72	0.0273791	0.533366	1
chr12:92566637	C	25		T	11	0.0288167	0.553276	1
chr4:48343550	C	19		T	7	0.0289593	0.553276	1
chr11:95512060	A	7		G	19	0.0289593	0.553276	1
chr15:90777443	A	19		G	7	0.0289593	0.553276	1
chr17:27055440	G	7		A	19	0.0289593	0.553276	1
chr5:34534533	T	32		C	16	0.0293049	0.553276	1
chr3:93781615	G	9		T	22	0.0294494	0.553276	1
chr6:31239868	C	22		G	9	0.0294494	0.553276	1
chr10:24672829	G	9		A	22	0.0294494	0.553276	1
chr17:62915693	G	25		T	44	0.0294935	0.553276	1
chr13:45915481	A	58		C	36	0.0297664	0.556335	1
chr8:117778607	T	19		C	36	0.0300289	0.55713	1
chr12:122356435	G	36		A	19	0.0300289	0.55713	1
chr1:202129196	T	14		C	29	0.0315395	0.5809	1
chr3:122329160	G	29		A	14	0.0315395	0.5809	1
chr9:71394724	C	17		T	33	0.0328391	0.602646	1
chr7:1199912	A	101		G	72	0.0329698	0.602704	1
chr6:27440932	C	12		T	26	0.0335524	0.602704	1
chr12:56915547	G	26		A	12	0.0335524	0.602704	1
chr21:45616275	G	77		C	52	0.0341867	0.602704	1
chr1:144534373	A	17		G	6	0.0346897	0.602704	1
chr1:144534375	C	6		A	17	0.0346897	0.602704	1
chr3:4876115	G	17		T	6	0.0346897	0.602704	1
chr3:148943203	C	17		T	6	0.0346897	0.602704	1
chr6:32577889	T	17		C	6	0.0346897	0.602704	1
chr6:36165213	C	17		T	6	0.0346897	0.602704	1
chr9:92331713	A	6		G	17	0.0346897	0.602704	1
chr10:52020651	A	17		C	6	0.0346897	0.602704	1
chr14:31323931	T	6		C	17	0.0346897	0.602704	1
chr16:14404699	C	6		A	17	0.0346897	0.602704	1
chr16:14404700	A	6		G	17	0.0346897	0.602704	1
chr6:291744	G	10		C	23	0.035082	0.602704	1
chr7:2059547	T	10		C	23	0.035082	0.602704	1
chr16:420678	C	23		T	10	0.035082	0.602704	1
chr19:10362882	G	63		A	90	0.035211	0.602704	1
chr4:100485244	G	84		C	58	0.0355375	0.602704	1
chr8:103251190	G	20		T	8	0.0356981	0.602704	1
chr9:115142078	G	8		A	20	0.0356981	0.602704	1
chr10:105231314	G	8		A	20	0.0356981	0.602704	1
chr19:7723461	C	8		T	20	0.0356981	0.602704	1
chr10:97592297	C	21		G	38	0.0363432	0.611556	1
chr4:109541616	T	73		C	49	0.0368775	0.618491	1
chr6:31430799	T	43		G	25	0.0384601	0.642905	1
chr13:21476976	G	29		C	48	0.0395395	0.655752	1
chr3:140660559	C	58		A	37	0.0396082	0.655752	1
chr10:97592286	G	22		A	39	0.039617	0.655752	1
chr6:32578040	G	35		C	19	0.0402236	0.657202	1
chr6:32636376	C	35		G	19	0.0402236	0.657202	1
chr1:144932086	G	11		C	24	0.0409596	0.657202	1
chr11:3862788	C	11		T	24	0.0409596	0.657202	1
chr1:109505835	G	5		T	15	0.0413895	0.657202	1
chr3:64149689	G	5		C	15	0.0413895	0.657202	1
chr4:10118484	G	5		T	15	0.0413895	0.657202	1
chr5:59837476	G	5		A	15	0.0413895	0.657202	1
chr6:26597333	A	5		G	15	0.0413895	0.657202	1
chr13:45342624	C	15		G	5	0.0413895	0.657202	1
chr16:31470540	T	15		C	5	0.0413895	0.657202	1
chr18:77793965	C	5		T	15	0.0413895	0.657202	1
chr3:10028690	G	26		A	44	0.0413914	0.657202	1
chr13:27825405	G	76		A	52	0.0416383	0.658378	1
chr14:55738907	A	54		G	34	0.0422106	0.658378	1
chr1:10270496	G	9		A	21	0.0427739	0.658378	1
chr2:217277249	C	21		T	9	0.0427739	0.658378	1
chr8:29327107	C	9		T	21	0.0427739	0.658378	1
chr9:114672865	C	9		T	21	0.0427739	0.658378	1
chr17:7137950	C	9		G	21	0.0427739	0.658378	1
chr19:7208242	A	9		G	21	0.0427739	0.658378	1
chr22:19132325	A	77		G	53	0.0432551	0.658378	1
chr1:148556752	A	7		C	18	0.0432853	0.658378	1
chr2:242626479	T	18		C	7	0.0432853	0.658378	1
chr4:6642331	G	7		A	18	0.0432853	0.658378	1
chr10:73808467	C	7		A	18	0.0432853	0.658378	1
chr12:125412376	G	7		A	18	0.0432853	0.658378	1
chr19:18392642	C	14		T	28	0.0435585	0.658579	1
chr22:43539431	A	28		T	14	0.0435585	0.658579	1
chr7:89975920	T	61		A	40	0.0460441	0.694087	1
chr16:10869138	G	24		C	41	0.0463535	0.696678	1
chr9:66458449	T	25		A	12	0.047031	0.70477	1
chr19:7208110	G	21		C	37	0.0479403	0.716277	1
chr2:28974466	T	15		C	29	0.0487668	0.723819	1
chr2:55277641	C	15		G	29	0.0487668	0.723819	1
chr9:71394723	A	33		C	18	0.0488739	0.723819	1
chr6:32636364	G	25		A	42	0.0498001	0.729221	1
chr4:14964757	C	10		T	22	0.0501025	0.729221	1
chr6:31126252	C	22		A	10	0.0501025	0.729221	1
chr7:32530105	G	10		C	22	0.0501025	0.729221	1
chr10:104677887	A	10		C	22	0.0501025	0.729221	1
chr12:105089529	A	22		G	10	0.0501025	0.729221	1
chr6:30181275	A	52		G	33	0.0502509	0.729286	1
chr4:10118725	C	47		T	29	0.0504524	0.730118	1
chr9:139010715	C	19		T	8	0.052239	0.730234	1
chr13:21050174	C	8		T	19	0.052239	0.730234	1
chr14:72943752	C	8		T	19	0.052239	0.730234	1
chr19:44079687	G	8		A	19	0.052239	0.730234	1
chr5:169098298	G	76		A	53	0.0523235	0.730234	1
chr1:173837306	T	6		C	16	0.0524788	0.730234	1
chr1:221967817	G	6		A	16	0.0524788	0.730234	1
chr12:28343916	G	16		A	6	0.0524788	0.730234	1
chr12:125412381	A	6		G	16	0.0524788	0.730234	1
chr19:2610822	C	16		T	6	0.0524788	0.730234	1
chr19:6773831	G	16		T	6	0.0524788	0.730234	1
chr20:50098285	A	6		G	16	0.0524788	0.730234	1
chr22:22222103	T	16		A	6	0.0524788	0.730234	1
chr22:42466905	C	6		T	16	0.0524788	0.730234	1
chr6:80714233	G	13		T	26	0.0532519	0.736942	1
chr19:57831707	G	26		A	13	0.0532519	0.736942	1
chr6:26189356	G	30		C	16	0.054076	0.746308	1
chr18:9101947	T	39		G	23	0.0558972	0.769346	1
chr8:109455802	G	44		A	27	0.0568147	0.779855	1
chr8:30013759	A	11		C	23	0.0576127	0.784431	1
chr9:5629133	G	23		A	11	0.0576127	0.784431	1
chr11:30344883	G	23		C	11	0.0576127	0.784431	1
chr12:122356436	C	35		T	20	0.0580641	0.788458	1
chr6:32577785	A	67		G	46	0.0594307	0.802639	1
chr1:17231508	T	27		C	14	0.0595839	0.802639	1
chr10:126150388	A	14		C	27	0.0595839	0.802639	1
chr18:9101946	C	40		G	24	0.0599412	0.805311	1
chr1:38156427	T	9		C	20	0.0614283	0.810622	1
chr2:228321614	C	9		T	20	0.0614283	0.810622	1
chr6:291756	T	20		C	9	0.0614283	0.810622	1
chr8:33371150	A	9		G	20	0.0614283	0.810622	1
chr9:6681354	G	20		A	9	0.0614283	0.810622	1
chr17:75456318	G	20		A	9	0.0614283	0.810622	1
chr2:85555262	T	5		G	14	0.0635681	0.810622	1
chr3:2569120	C	14		T	5	0.0635681	0.810622	1
chr3:160383815	C	14		G	5	0.0635681	0.810622	1
chr4:38751673	T	5		C	14	0.0635681	0.810622	1
chr6:31165836	T	14		C	5	0.0635681	0.810622	1
chr7:128694976	T	14		C	5	0.0635681	0.810622	1
chr9:79029798	C	14		G	5	0.0635681	0.810622	1
chr10:47639890	C	5		A	14	0.0635681	0.810622	1
chr10:67261194	T	5		G	14	0.0635681	0.810622	1
chr17:16892334	C	5		T	14	0.0635681	0.810622	1
chr19:35168629	G	14		A	5	0.0635681	0.810622	1
chr22:43044765	A	5		G	14	0.0635681	0.810622	1
chr2:8818984	G	17		C	7	0.0639147	0.810622	1
chr2:113563362	T	7		C	17	0.0639147	0.810622	1
chr6:32591183	G	17		A	7	0.0639147	0.810622	1
chr9:66456005	C	17		T	7	0.0639147	0.810622	1
chr19:13056557	G	41		A	25	0.0640175	0.810622	1
chr11:108535637	C	18		T	32	0.0649086	0.817817	1
chr19:17887563	G	32		A	18	0.0649086	0.817817	1
chr17:15602950	G	12		T	24	0.0652453	0.820019	1
chr17:41438562	T	45		C	65	0.0695652	0.872148	1
chr17:26645991	G	19		A	33	0.0703942	0.876227	1
chr3:144148905	A	10		C	21	0.0707555	0.876227	1
chr16:3200660	G	10		A	21	0.0707555	0.876227	1
chr17:36908123	T	10		C	21	0.0707555	0.876227	1
chr17:80416392	G	21		A	10	0.0707555	0.876227	1
chr5:5422678	G	38		A	23	0.0721774	0.888218	1
chr8:91480068	A	43		G	27	0.0722379	0.888218	1
chr6:24721165	C	16		T	29	0.0724543	0.888218	1
chr7:108166790	A	16		G	29	0.0724543	0.888218	1
chr4:109541603	T	60		A	41	0.072757	0.888218	1
chr17:56415396	A	13		G	25	0.0729514	0.888218	1
chr19:39971432	G	13		C	25	0.0729514	0.888218	1
chr1:3566706	G	8		A	18	0.0755187	0.902482	1
chr2:46769135	T	8		C	18	0.0755187	0.902482	1
chr6:32441555	G	18		A	8	0.0755187	0.902482	1
chr7:38217683	A	8		G	18	0.0755187	0.902482	1
chr9:140655579	C	8		T	18	0.0755187	0.902482	1
chr15:51973650	G	18		C	8	0.0755187	0.902482	1
chr22:39795683	G	8		C	18	0.0755187	0.902482	1
chr11:119252448	C	37		T	55	0.0757602	0.902482	1
chr1:59165838	T	34		G	20	0.0759047	0.902482	1
chr6:41889223	G	20		A	34	0.0759047	0.902482	1
chr1:221917338	A	6		G	15	0.0783539	0.910999	1
chr5:125774155	G	15		A	6	0.0783539	0.910999	1
chr7:91570129	C	15		T	6	0.0783539	0.910999	1
chr10:52020654	A	6		G	15	0.0783539	0.910999	1
chr14:55737832	A	15		C	6	0.0783539	0.910999	1
chr19:1941121	C	15		G	6	0.0783539	0.910999	1
chr20:32308275	T	6		C	15	0.0783539	0.910999	1
chr22:20978719	C	6		T	15	0.0783539	0.910999	1
chr22:22222320	G	6		T	15	0.0783539	0.910999	1
chr6:109416586	C	33		T	50	0.0784196	0.910999	1
chr16:71879868	A	106		C	81	0.0789713	0.915309	1
chr6:26328365	A	22		G	11	0.0801433	0.926771	1
chr6:32636392	T	14		A	26	0.0806905	0.926959	1
chr6:33043526	C	26		T	14	0.0806905	0.926959	1
chr22:32058269	G	68		A	91	0.0807086	0.926959	1
chr7:150755173	T	35		G	21	0.0814268	0.933092	1
chr9:34049224	T	56		A	77	0.0824913	0.943157	1
chr9:132597721	T	31		G	18	0.0854331	0.972402	1
chr19:51182747	T	31		G	18	0.0854331	0.972402	1
chr19:10764914	G	22		A	36	0.0869489	0.976677	1
chr1:45196837	G	9		C	19	0.0871586	0.976677	1
chr2:153032593	G	9		A	19	0.0871586	0.976677	1
chr5:143155045	G	9		A	19	0.0871586	0.976677	1
chr13:21050170	C	9		G	19	0.0871586	0.976677	1
chr14:94434102	G	19		A	9	0.0871586	0.976677	1
chr16:21531609	T	9		C	19	0.0871586	0.976677	1
chr6:32636385	A	15		T	27	0.0884295	0.982227	1
chr7:72936602	C	27		G	15	0.0884295	0.982227	1
chr9:37375178	A	15		C	27	0.0884295	0.982227	1
chr16:3208896	T	15		C	27	0.0884295	0.982227	1
chr6:30227246	T	47		A	31	0.0887824	0.983677	1
chr6:74363837	C	12		T	23	0.0895311	0.983677	1
chr8:6606142	C	23		T	12	0.0895311	0.983677	1
chr10:49514751	C	23		G	12	0.0895311	0.983677	1
chr11:9406129	G	23		A	12	0.0895311	0.983677	1
chr14:21945415	A	19		G	32	0.0919145	0.988882	1
chr2:85645593	A	7		C	16	0.0931396	0.988882	1
chr3:119041825	T	7		C	16	0.0931396	0.988882	1
chr6:10534503	C	16		T	7	0.0931396	0.988882	1
chr6:29720997	A	7		G	16	0.0931396	0.988882	1
chr6:32577975	T	16		C	7	0.0931396	0.988882	1
chr12:120875790	C	16		T	7	0.0931396	0.988882	1
chr17:56409571	C	7		T	16	0.0931396	0.988882	1
chr17:78239532	T	7		C	16	0.0931396	0.988882	1
chr19:1383649	G	7		T	16	0.0931396	0.988882	1
chr6:135376058	T	28		C	16	0.0961418	0.988882	1
chr1:150039678	G	13		A	5	0.0962524	0.988882	1
chr1:158982477	G	13		T	5	0.0962524	0.988882	1
chr1:235668161	C	5		T	13	0.0962524	0.988882	1
chr2:75660160	G	13		A	5	0.0962524	0.988882	1
chr3:128369104	G	5		A	13	0.0962524	0.988882	1
chr5:78810199	C	13		G	5	0.0962524	0.988882	1
chr6:298807	G	13		A	5	0.0962524	0.988882	1
chr6:5133240	A	5		T	13	0.0962524	0.988882	1
chr6:14211277	C	13		G	5	0.0962524	0.988882	1
chr6:27471515	A	13		G	5	0.0962524	0.988882	1
chr9:134544226	C	5		T	13	0.0962524	0.988882	1
chr10:89395644	G	13		A	5	0.0962524	0.988882	1
chr12:51441897	G	13		A	5	0.0962524	0.988882	1
chr12:123131651	T	13		C	5	0.0962524	0.988882	1
chr13:51484445	C	13		T	5	0.0962524	0.988882	1
chr14:21457945	C	13		T	5	0.0962524	0.988882	1
chr15:44036364	G	13		A	5	0.0962524	0.988882	1
chr16:75252327	G	13		A	5	0.0962524	0.988882	1
chr17:8859966	C	13		T	5	0.0962524	0.988882	1
chr17:45737512	C	5		T	13	0.0962524	0.988882	1
chr20:2083050	C	5		A	13	0.0962524	0.988882	1
chr6:116575344	T	38		G	55	0.0965652	0.990086	1
chr7:103848482	T	38		G	24	0.0979544	0.991654	1
chr16:639819	C	38		T	24	0.0979544	0.991654	1
chr17:18684487	A	20		G	33	0.0983706	0.991654	1
chr8:74884530	G	63		T	84	0.0987007	0.991654	1
chr1:200638662	G	20		A	10	0.0987371	0.991654	1
chr3:194408704	G	10		A	20	0.0987371	0.991654	1
chr6:26328353	T	20		C	10	0.0987371	0.991654	1
chr7:5013688	A	10		G	20	0.0987371	0.991654	1
chr17:16892265	G	10		A	20	0.0987371	0.991654	1
chr5:76034763	C	24		G	13	0.0988717	0.991654	1
chr11:94886463	G	13		A	24	0.0988717	0.991654	1
chr19:41770231	A	29		T	44	0.100644	1	1
chr11:18548546	A	39		G	25	0.103422	1	1
chr13:45491899	C	29		T	17	0.103805	1	1
chr7:127032807	C	34		G	21	0.104789	1	1
chr5:172234341	C	35		G	51	0.105225	1	1
chr1:53169018	A	8		G	17	0.107752	1	1
chr1:171750471	A	17		G	8	0.107752	1	1
chr3:14220095	C	8		G	17	0.107752	1	1
chr3:46580830	A	8		T	17	0.107752	1	1
chr4:48130185	T	17		C	8	0.107752	1	1
chr6:32577981	G	17		A	8	0.107752	1	1
chr8:103546942	G	17		C	8	0.107752	1	1
chr10:70805381	G	8		A	17	0.107752	1	1
chr12:108155108	A	8		G	17	0.107752	1	1
chr14:69262441	A	17		G	8	0.107752	1	1
chr19:39421388	A	8		G	17	0.107752	1	1
chr6:32577784	C	65		T	47	0.107782	1	1
chr5:95144677	G	25		A	14	0.108129	1	1
chr11:93862020	C	14		T	25	0.108129	1	1
chr17:46048412	G	14		T	25	0.108129	1	1
chr11:118230359	C	36		T	52	0.109295	1	1
chr17:41438653	A	31		G	46	0.110016	1	1
chr5:178157756	G	11		A	21	0.110184	1	1
chr8:6264130	G	11		C	21	0.110184	1	1
chr14:71825113	T	21		C	11	0.110184	1	1
chr16:74641012	C	11		T	21	0.110184	1	1
chr8:37749477	A	27		G	41	0.114254	1	1
chr1:101836994	T	6		C	14	0.115318	1	1
chr1:179852074	T	14		C	6	0.115318	1	1
chr1:200597688	T	14		C	6	0.115318	1	1
chr2:113931430	T	14		C	6	0.115318	1	1
chr3:113234141	C	14		G	6	0.115318	1	1
chr4:36324548	A	14		C	6	0.115318	1	1
chr4:140375296	C	6		G	14	0.115318	1	1
chr7:23450077	T	14		C	6	0.115318	1	1
chr8:100025288	C	14		T	6	0.115318	1	1
chr9:19451605	T	6		G	14	0.115318	1	1
chr15:22461885	T	14		C	6	0.115318	1	1
chr15:41782728	C	6		A	14	0.115318	1	1
chr16:12707590	C	6		G	14	0.115318	1	1
chr17:20946682	C	14		A	6	0.115318	1	1
chr17:44270181	G	6		A	14	0.115318	1	1
chr19:3155394	C	14		T	6	0.115318	1	1
chr19:37019647	C	6		T	14	0.115318	1	1
chr19:41193580	A	6		G	14	0.115318	1	1
chr19:50432704	G	6		C	14	0.115318	1	1
chr9:71394865	G	83		A	63	0.11554	1	1
chr12:133706994	C	26		G	15	0.117275	1	1
chr7:45026247	A	44		C	61	0.118	1	1
chr19:33463058	G	19		A	31	0.11892	1	1
chr19:30097268	C	33		G	48	0.119274	1	1
chr1:195164692	C	22		T	12	0.121449	1	1
chr5:150505189	C	12		T	22	0.121449	1	1
chr8:136935525	A	22		G	12	0.121449	1	1
chr12:90156378	A	12		C	22	0.121449	1	1
chr9:113570699	T	9		A	18	0.122078	1	1
chr9:126981215	A	9		G	18	0.122078	1	1
chr8:117778673	G	43		A	29	0.124918	1	1
chr12:21654644	C	43		A	29	0.124918	1	1
chr10:38692086	C	27		T	16	0.126289	1	1
chr8:49427167	G	25		A	38	0.129918	1	1
chr21:43835492	T	23		C	13	0.132498	1	1
chr1:16871193	C	15		T	7	0.133801	1	1
chr2:10886098	C	7		T	15	0.133801	1	1
chr3:167452991	T	7		C	15	0.133801	1	1
chr4:4291825	C	7		T	15	0.133801	1	1
chr4:39611106	G	7		C	15	0.133801	1	1
chr5:33440946	C	15		T	7	0.133801	1	1
chr5:96143845	C	15		T	7	0.133801	1	1
chr6:36308644	G	7		A	15	0.133801	1	1
chr6:74290291	A	7		G	15	0.133801	1	1
chr11:17229466	C	15		A	7	0.133801	1	1
chr12:125412387	A	15		G	7	0.133801	1	1
chr14:89897342	T	7		C	15	0.133801	1	1
chr15:67378407	C	7		G	15	0.133801	1	1
chr15:75384375	A	7		C	15	0.133801	1	1
chr19:17216624	A	15		G	7	0.133801	1	1
chr20:55968113	G	15		A	7	0.133801	1	1
chr1:45187285	A	28		G	17	0.135156	1	1
chr19:58951811	C	17		A	28	0.135156	1	1
chr6:116575276	T	66		G	49	0.13535	1	1
chr1:89990440	C	10		T	19	0.136046	1	1
chr5:52095943	G	19		A	10	0.136046	1	1
chr6:27446566	T	10		C	19	0.136046	1	1
chr12:14520241	T	10		C	19	0.136046	1	1
chr13:21050176	C	10		T	19	0.136046	1	1
chr20:60982505	A	19		G	10	0.136046	1	1
chr12:120884328	C	40		T	27	0.142071	1	1
chr4:37828186	T	24		C	14	0.143307	1	1
chr10:126150338	T	14		C	24	0.143307	1	1
chr19:10764867	C	14		G	24	0.143307	1	1
chr1:19924325	C	12		T	5	0.143463	1	1
chr1:20037489	T	12		G	5	0.143463	1	1
chr1:85328625	G	5		A	12	0.143463	1	1
chr1:144534027	T	12		G	5	0.143463	1	1
chr1:148000717	C	5		T	12	0.143463	1	1
chr1:200597650	C	12		T	5	0.143463	1	1
chr3:6759247	C	5		T	12	0.143463	1	1
chr3:58200746	T	12		G	5	0.143463	1	1
chr3:66444615	G	5		A	12	0.143463	1	1
chr3:131424712	C	12		T	5	0.143463	1	1
chr3:186649197	A	5		G	12	0.143463	1	1
chr4:187123189	C	5		T	12	0.143463	1	1
chr5:892846	C	5		T	12	0.143463	1	1
chr5:55709102	A	12		G	5	0.143463	1	1
chr5:60615886	A	5		G	12	0.143463	1	1
chr6:32577563	G	5		C	12	0.143463	1	1
chr6:148998967	C	5		G	12	0.143463	1	1
chr7:2059321	G	12		A	5	0.143463	1	1
chr9:880819	G	12		T	5	0.143463	1	1
chr11:64038860	C	12		T	5	0.143463	1	1
chr11:77850824	C	12		T	5	0.143463	1	1
chr12:95397552	T	5		C	12	0.143463	1	1
chr12:124172731	G	12		A	5	0.143463	1	1
chr15:49764132	A	5		C	12	0.143463	1	1
chr15:75628414	C	5		T	12	0.143463	1	1
chr16:11669568	G	5		A	12	0.143463	1	1
chr16:31085470	T	5		C	12	0.143463	1	1
chr17:30469423	C	5		A	12	0.143463	1	1
chr17:40706906	G	5		A	12	0.143463	1	1
chr17:70026609	G	5		A	12	0.143463	1	1
chr18:71931727	C	12		T	5	0.143463	1	1
chr19:1364306	A	5		G	12	0.143463	1	1
chr20:354338	C	5		G	12	0.143463	1	1
chr20:2633114	T	12		C	5	0.143463	1	1
chr20:2633132	G	12		A	5	0.143463	1	1
chr20:20033380	A	12		G	5	0.143463	1	1
chr7:91764128	C	61		A	45	0.144782	1	1
chr1:45187244	T	11		C	20	0.149613	1	1
chr2:198365043	G	20		C	11	0.149613	1	1
chr6:298731	C	20		T	11	0.149613	1	1
chr6:32986822	C	20		A	11	0.149613	1	1
chr6:80714213	G	11		C	20	0.149613	1	1
chr13:111367650	A	11		G	20	0.149613	1	1
chr16:3200663	A	20		G	11	0.149613	1	1
chr20:60982499	G	20		C	11	0.149613	1	1
chr19:47617115	C	48		A	34	0.150675	1	1
chr2:9796791	G	16		A	8	0.15159	1	1
chr3:13114972	C	8		T	16	0.15159	1	1
chr3:193311756	C	16		T	8	0.15159	1	1
chr3:197463815	A	16		C	8	0.15159	1	1
chr4:185209853	C	8		G	16	0.15159	1	1
chr5:33857302	T	8		C	16	0.15159	1	1
chr6:12261921	T	16		C	8	0.15159	1	1
chr6:41863743	T	8		G	16	0.15159	1	1
chr7:37382483	G	8		T	16	0.15159	1	1
chr12:129314523	G	16		A	8	0.15159	1	1
chr14:106167295	C	16		T	8	0.15159	1	1
chr16:28505660	G	8		C	16	0.15159	1	1
chr17:79604185	A	16		G	8	0.15159	1	1
chr18:71815122	G	16		A	8	0.15159	1	1
chr20:35965141	T	8		C	16	0.15159	1	1
chr2:177796823	T	30		C	19	0.152408	1	1
chr10:43950981	C	25		T	15	0.15386	1	1
chr15:72766119	G	42		A	29	0.153913	1	1
chr14:23388326	A	49		C	35	0.155656	1	1
chr8:118532964	A	82		G	64	0.159216	1	1
chr6:31515340	T	65		A	49	0.159762	1	1
chr21:44313182	G	20		A	31	0.16078	1	1
chr1:55230451	T	21		C	12	0.162756	1	1
chr1:110091282	C	12		T	21	0.162756	1	1
chr5:34592105	A	21		G	12	0.162756	1	1
chr6:26537801	G	21		A	12	0.162756	1	1
chr12:90156377	G	12		A	21	0.162756	1	1
chr1:149514121	C	13		T	6	0.167068	1	1
chr2:109278823	T	13		C	6	0.167068	1	1
chr3:16414269	A	6		G	13	0.167068	1	1
chr3:39257892	C	13		T	6	0.167068	1	1
chr3:136471815	C	6		T	13	0.167068	1	1
chr5:171541951	C	6		G	13	0.167068	1	1
chr6:32913434	C	13		T	6	0.167068	1	1
chr7:2243612	G	13		A	6	0.167068	1	1
chr7:6388469	C	13		T	6	0.167068	1	1
chr9:133640654	A	6		T	13	0.167068	1	1
chr9:140711191	G	6		A	13	0.167068	1	1
chr11:805419	G	6		A	13	0.167068	1	1
chr13:111805758	T	6		A	13	0.167068	1	1
chr14:103272177	G	13		A	6	0.167068	1	1
chr16:2011082	T	6		C	13	0.167068	1	1
chr16:28835900	G	6		A	13	0.167068	1	1
chr16:87984477	A	13		T	6	0.167068	1	1
chr17:34900642	G	13		A	6	0.167068	1	1
chr17:49338257	C	6		T	13	0.167068	1	1
chr19:2086790	T	13		A	6	0.167068	1	1
chr19:30196020	A	6		G	13	0.167068	1	1
chr19:53868979	C	6		G	13	0.167068	1	1
chr20:47035479	C	6		G	13	0.167068	1	1
chr1:119683390	G	9		A	17	0.168638	1	1
chr2:232573292	T	9		C	17	0.168638	1	1
chr6:27782528	T	9		C	17	0.168638	1	1
chr7:48127194	C	9		T	17	0.168638	1	1
chr15:65588361	C	17		T	9	0.168638	1	1
chr15:65597200	G	17		A	9	0.168638	1	1
chr17:2296014	C	9		T	17	0.168638	1	1
chr17:46184926	C	9		T	17	0.168638	1	1
chr19:35837705	G	9		A	17	0.168638	1	1
chr20:4795127	G	17		A	9	0.168638	1	1
chr15:44116986	C	26		T	38	0.168643	1	1
chr15:35262087	C	17		T	27	0.174171	1	1
chr5:145562282	G	39		T	53	0.174984	1	1
chr7:127292004	C	39		T	27	0.175286	1	1
chr16:68790394	G	39		A	27	0.175286	1	1
chr1:156721654	C	22		T	13	0.175465	1	1
chr8:70651008	T	22		C	13	0.175465	1	1
chr13:111617830	T	13		C	22	0.175465	1	1
chr17:79650828	T	22		G	13	0.175465	1	1
chr20:42286082	A	22		G	13	0.175465	1	1
chr6:101329173	A	22		C	33	0.177001	1	1
chr14:23388382	A	28		C	18	0.183925	1	1
chr1:229644225	C	34		G	23	0.18485	1	1
chr11:65903592	T	34		C	23	0.18485	1	1
chr1:36863654	T	10		C	18	0.184933	1	1
chr1:207494679	A	18		G	10	0.184933	1	1
chr2:3227026	G	18		A	10	0.184933	1	1
chr2:54800128	T	18		G	10	0.184933	1	1
chr4:4291832	A	10		T	18	0.184933	1	1
chr6:292833	A	10		G	18	0.184933	1	1
chr6:330294	G	18		A	10	0.184933	1	1
chr6:170151875	G	18		A	10	0.184933	1	1
chr1:41164832	G	23		A	14	0.187742	1	1
chr6:26124303	T	14		C	23	0.187742	1	1
chr14:35591726	T	23		C	14	0.187742	1	1
chr16:2977198	G	23		C	14	0.187742	1	1
chr17:43212963	G	14		T	23	0.187742	1	1
chr2:31442622	G	14		T	7	0.189247	1	1
chr2:191884974	G	7		T	14	0.189247	1	1
chr3:131424778	A	14		T	7	0.189247	1	1
chr4:175204676	A	7		G	14	0.189247	1	1
chr5:157158326	G	14		C	7	0.189247	1	1
chr6:26045905	G	14		C	7	0.189247	1	1
chr7:43630776	A	14		G	7	0.189247	1	1
chr8:129005467	C	14		T	7	0.189247	1	1
chr10:14630069	G	14		A	7	0.189247	1	1
chr12:58087737	T	14		G	7	0.189247	1	1
chr12:124196735	C	7		G	14	0.189247	1	1
chr14:95982454	C	7		T	14	0.189247	1	1
chr16:12633513	C	14		T	7	0.189247	1	1
chr16:25078191	C	14		G	7	0.189247	1	1
chr19:46498353	C	7		G	14	0.189247	1	1
chr19:49588746	C	14		T	7	0.189247	1	1
chr19:50401036	C	14		G	7	0.189247	1	1
chr21:45664257	G	7		A	14	0.189247	1	1
chr2:132250578	G	43		C	57	0.193348	1	1
chr6:32995863	C	43		T	57	0.193348	1	1
chr1:179335058	C	19		T	29	0.193413	1	1
chr19:59085045	G	29		A	19	0.193413	1	1
chr8:2075830	G	24		C	15	0.199591	1	1
chr14:71284478	C	24		T	15	0.199591	1	1
chr16:87417621	G	15		A	24	0.199591	1	1
chr16:88079797	T	24		C	15	0.199591	1	1
chr17:33894863	A	15		G	24	0.199591	1	1
chr11:126139100	T	25		C	36	0.200031	1	1
chr6:33290825	A	19		G	11	0.200488	1	1
chr7:128735456	G	11		A	19	0.200488	1	1
chr8:81083860	C	11		T	19	0.200488	1	1
chr13:111064734	C	19		T	11	0.200488	1	1
chr14:23235808	G	11		A	19	0.200488	1	1
chr20:23338694	G	31		A	43	0.200678	1	1
chr10:27444328	C	20		A	30	0.202639	1	1
chr11:61560081	G	20		A	30	0.202639	1	1
chr14:24682614	C	26		G	37	0.207368	1	1
chr1:146556326	G	15		C	8	0.21004	1	1
chr1:154909268	A	8		G	15	0.21004	1	1
chr2:38604351	A	15		G	8	0.21004	1	1
chr2:203499512	T	15		C	8	0.21004	1	1
chr3:15532856	C	8		G	15	0.21004	1	1
chr3:47029426	G	15		A	8	0.21004	1	1
chr3:56929066	C	15		T	8	0.21004	1	1
chr3:121468885	A	8		G	15	0.21004	1	1
chr5:94082008	C	15		A	8	0.21004	1	1
chr6:25962951	C	8		A	15	0.21004	1	1
chr6:27775674	A	8		G	15	0.21004	1	1
chr6:32595906	T	15		C	8	0.21004	1	1
chr6:36308662	T	15		C	8	0.21004	1	1
chr11:102164887	G	8		C	15	0.21004	1	1
chr11:102417952	T	8		C	15	0.21004	1	1
chr12:1068184	T	8		C	15	0.21004	1	1
chr17:6544275	T	15		C	8	0.21004	1	1
chr17:41400913	T	15		C	8	0.21004	1	1
chr19:35168964	C	15		T	8	0.21004	1	1
chr19:47689921	C	15		G	8	0.21004	1	1
chr19:58514183	T	15		C	8	0.21004	1	1
chr19:59010819	G	15		T	8	0.21004	1	1
chr1:27488299	T	11		C	5	0.210114	1	1
chr1:75198740	A	11		C	5	0.210114	1	1
chr1:90077462	G	5		C	11	0.210114	1	1
chr1:152432884	C	11		T	5	0.210114	1	1
chr1:192520416	C	5		T	11	0.210114	1	1
chr1:221917378	T	5		A	11	0.210114	1	1
chr2:68598974	C	5		A	11	0.210114	1	1
chr2:113484441	G	11		T	5	0.210114	1	1
chr2:197792566	C	11		T	5	0.210114	1	1
chr3:32147977	G	5		T	11	0.210114	1	1
chr4:187112629	G	11		C	5	0.210114	1	1
chr5:149792109	G	5		A	11	0.210114	1	1
chr6:32577549	A	5		T	11	0.210114	1	1
chr6:32591198	T	5		C	11	0.210114	1	1
chr6:117923599	T	11		C	5	0.210114	1	1
chr7:54826830	G	11		C	5	0.210114	1	1
chr7:139357580	G	5		A	11	0.210114	1	1
chr8:98582548	T	11		C	5	0.210114	1	1
chr8:145654101	C	5		G	11	0.210114	1	1
chr9:6681554	G	11		A	5	0.210114	1	1
chr9:6722942	G	11		A	5	0.210114	1	1
chr9:36877591	T	11		A	5	0.210114	1	1
chr9:137029730	C	11		A	5	0.210114	1	1
chr10:14625316	T	5		C	11	0.210114	1	1
chr10:73528898	T	5		C	11	0.210114	1	1
chr11:34672161	G	11		A	5	0.210114	1	1
chr12:52463744	C	11		A	5	0.210114	1	1
chr13:28587137	C	5		A	11	0.210114	1	1
chr14:21082032	T	11		A	5	0.210114	1	1
chr14:69259502	T	11		C	5	0.210114	1	1
chr16:61076	C	11		G	5	0.210114	1	1
chr16:3018953	C	11		G	5	0.210114	1	1
chr16:4304019	G	5		A	11	0.210114	1	1
chr16:71460372	G	5		A	11	0.210114	1	1
chr16:89574685	G	5		C	11	0.210114	1	1
chr16:89883148	A	11		T	5	0.210114	1	1
chr17:79981206	A	5		G	11	0.210114	1	1
chr18:71931728	G	5		A	11	0.210114	1	1
chr19:48759173	T	5		C	11	0.210114	1	1
chr22:18560825	A	11		G	5	0.210114	1	1
chr22:38012466	T	5		G	11	0.210114	1	1
chrX:53449568	G	11		A	5	0.210114	1	1
chr22:30820077	C	61		G	47	0.210766	1	1
chr1:45196701	T	16		C	25	0.211024	1	1
chr8:141606989	C	16		T	25	0.211024	1	1
chr9:132649857	C	25		T	16	0.211024	1	1
chr12:58329935	G	25		C	16	0.211024	1	1
chr15:90437301	C	16		T	25	0.211024	1	1
chr19:12662372	A	25		T	16	0.211024	1	1
chr18:55289180	A	38		G	27	0.214539	1	1
chr7:142506685	T	20		C	12	0.215327	1	1
chr8:81289897	A	20		G	12	0.215327	1	1
chr10:58121034	C	20		A	12	0.215327	1	1
chr18:77794026	C	20		T	12	0.215327	1	1
chr19:44037328	T	12		C	20	0.215327	1	1
chr19:50401320	A	20		G	12	0.215327	1	1
chr19:54693965	G	12		A	20	0.215327	1	1
chr19:58987390	G	39		T	28	0.221549	1	1
chr2:220144111	A	26		C	17	0.222053	1	1
chr4:68410613	T	26		C	17	0.222053	1	1
chr6:99873251	A	17		G	26	0.222053	1	1
chr14:68066949	G	17		A	26	0.222053	1	1
chr9:132597621	T	55		C	42	0.222878	1	1
chr1:38156190	C	47		G	35	0.224245	1	1
chr1:9489161	A	75		T	60	0.228103	1	1
chr12:110011229	G	29		T	40	0.2284	1	1
chr8:136935526	A	21		C	13	0.229481	1	1
chr1:6673780	C	16		G	9	0.229523	1	1
chr4:41218554	C	9		G	16	0.229523	1	1
chr4:106817221	A	16		G	9	0.229523	1	1
chr5:36242212	T	16		C	9	0.229523	1	1
chr6:229577	C	9		G	16	0.229523	1	1
chr6:28104634	G	9		T	16	0.229523	1	1
chr10:94502244	T	16		C	9	0.229523	1	1
chr10:126753504	T	9		C	16	0.229523	1	1
chr11:120706839	A	16		G	9	0.229523	1	1
chr12:9514747	G	9		A	16	0.229523	1	1
chr13:103497917	T	16		C	9	0.229523	1	1
chr16:4475868	A	16		T	9	0.229523	1	1
chr17:41393260	G	16		A	9	0.229523	1	1
chr19:48018257	G	9		T	16	0.229523	1	1
chr18:72163410	G	36		A	48	0.229864	1	1
chr1:9489212	G	44		A	57	0.2323	1	1
chr2:177796683	G	27		T	18	0.232693	1	1
chr13:103498375	T	18		C	27	0.232693	1	1
chr19:10981992	T	27		C	18	0.232693	1	1
chr12:31882208	G	41		A	30	0.235098	1	1
chr4:4249974	A	37		C	49	0.23538	1	1
chr1:89149813	C	24		T	34	0.237047	1	1
chr1:38388708	G	12		A	6	0.237885	1	1
chr1:146714281	C	6		G	12	0.237885	1	1
chr2:54343012	A	12		C	6	0.237885	1	1
chr2:85555277	G	6		A	12	0.237885	1	1
chr2:111502134	G	6		A	12	0.237885	1	1
chr3:10157337	C	12		A	6	0.237885	1	1
chr4:185459404	A	12		G	6	0.237885	1	1
chr5:150650283	G	6		A	12	0.237885	1	1
chr6:28304384	A	6		C	12	0.237885	1	1
chr6:148998962	A	6		G	12	0.237885	1	1
chr7:151047001	C	12		G	6	0.237885	1	1
chr8:21805620	C	12		G	6	0.237885	1	1
chr10:80828605	A	12		G	6	0.237885	1	1
chr10:95027492	C	6		A	12	0.237885	1	1
chr10:125608873	T	12		G	6	0.237885	1	1
chr11:17373464	C	12		A	6	0.237885	1	1
chr11:34460541	T	6		C	12	0.237885	1	1
chr11:131940197	C	12		T	6	0.237885	1	1
chr13:45914957	C	12		T	6	0.237885	1	1
chr13:50811151	G	12		A	6	0.237885	1	1
chr13:95253920	T	12		G	6	0.237885	1	1
chr14:35591894	T	6		C	12	0.237885	1	1
chr14:68973546	G	12		A	6	0.237885	1	1
chr15:65185904	T	12		A	6	0.237885	1	1
chr16:9196463	T	12		C	6	0.237885	1	1
chr16:77224580	G	12		T	6	0.237885	1	1
chr18:60826343	G	6		A	12	0.237885	1	1
chr19:1490961	C	12		T	6	0.237885	1	1
chr19:7837743	T	6		G	12	0.237885	1	1
chr19:10828125	A	12		T	6	0.237885	1	1
chr19:49228272	T	6		C	12	0.237885	1	1
chr22:27107544	A	12		G	6	0.237885	1	1
chr22:41801795	G	12		A	6	0.237885	1	1
chr22:44609303	C	6		A	12	0.237885	1	1
chr22:50964236	G	12		A	6	0.237885	1	1
chr22:51001391	C	6		G	12	0.237885	1	1
chr19:45004823	A	68		G	54	0.239089	1	1
chr2:42329329	A	19		G	28	0.24296	1	1
chr1:42217907	T	22		C	14	0.242985	1	1
chr3:114238458	C	14		T	22	0.242985	1	1
chr6:32595806	A	14		G	22	0.242985	1	1
chr7:25019947	A	22		G	14	0.242985	1	1
chr12:56435929	C	14		G	22	0.242985	1	1
chr22:50338978	C	14		T	22	0.242985	1	1
chr12:49110582	C	65		G	80	0.244884	1	1
chr1:107599258	T	17		A	10	0.247789	1	1
chr5:464177	C	17		G	10	0.247789	1	1
chr5:171542291	T	17		C	10	0.247789	1	1
chr6:27775697	G	10		C	17	0.247789	1	1
chr10:6309492	T	10		C	17	0.247789	1	1
chr11:73498933	T	10		G	17	0.247789	1	1
chr12:21590557	A	17		C	10	0.247789	1	1
chr12:69979115	G	17		C	10	0.247789	1	1
chr14:95961987	C	17		A	10	0.247789	1	1
chr14:106084047	C	10		A	17	0.247789	1	1
chr14:106873646	C	10		A	17	0.247789	1	1
chr17:61904546	A	10		G	17	0.247789	1	1
chr19:50861186	G	17		A	10	0.247789	1	1
chr22:35696077	G	10		C	17	0.247789	1	1
chr4:120376030	C	40		G	52	0.251322	1	1
chr1:70876758	G	36		A	26	0.252854	1	1
chr20:42286264	T	20		C	29	0.25287	1	1
chr2:27435165	G	23		A	15	0.255875	1	1
chr7:45026180	G	23		A	15	0.255875	1	1
chr17:618122	C	15		A	23	0.255875	1	1
chr6:29691140	C	53		G	41	0.256442	1	1
chr11:95522858	G	45		C	34	0.260426	1	1
chr1:119683063	G	42		A	54	0.261469	1	1
chr1:144533849	G	13		C	7	0.263176	1	1
chr1:149783886	C	7		T	13	0.263176	1	1
chr1:212458317	G	7		T	13	0.263176	1	1
chr1:247536222	G	13		A	7	0.263176	1	1
chr2:20795281	C	7		G	13	0.263176	1	1
chr2:75660250	A	13		G	7	0.263176	1	1
chr2:191879104	C	7		T	13	0.263176	1	1
chr3:106018343	G	13		A	7	0.263176	1	1
chr3:186739677	G	13		A	7	0.263176	1	1
chr4:48038584	G	7		A	13	0.263176	1	1
chr4:99916421	T	7		G	13	0.263176	1	1
chr4:165878170	A	7		G	13	0.263176	1	1
chr5:66511787	G	13		C	7	0.263176	1	1
chr5:75842335	C	13		T	7	0.263176	1	1
chr5:169734765	C	13		T	7	0.263176	1	1
chr6:5095629	A	7		C	13	0.263176	1	1
chr6:6811806	T	13		G	7	0.263176	1	1
chr6:10460560	T	7		C	13	0.263176	1	1
chr6:33660695	G	7		C	13	0.263176	1	1
chr6:118973137	G	13		A	7	0.263176	1	1
chr7:5566671	A	7		G	13	0.263176	1	1
chr7:108166428	A	13		G	7	0.263176	1	1
chr8:11660051	G	13		A	7	0.263176	1	1
chr8:142192542	G	13		A	7	0.263176	1	1
chr10:5726725	G	13		A	7	0.263176	1	1
chr10:14227808	A	13		G	7	0.263176	1	1
chr11:128602693	T	13		A	7	0.263176	1	1
chr12:54954356	A	7		T	13	0.263176	1	1
chr12:69080728	T	7		G	13	0.263176	1	1
chr15:59981590	G	13		A	7	0.263176	1	1
chr15:64189217	A	13		G	7	0.263176	1	1
chr15:86127561	G	13		C	7	0.263176	1	1
chr15:102192689	G	7		T	13	0.263176	1	1
chr16:3355565	C	13		T	7	0.263176	1	1
chr17:42219773	G	13		T	7	0.263176	1	1
chr17:74494939	T	7		C	13	0.263176	1	1
chr19:18111864	G	7		A	13	0.263176	1	1
chr19:47363391	A	7		G	13	0.263176	1	1
chr19:52074473	G	7		C	13	0.263176	1	1
chr21:47604357	C	13		T	7	0.263176	1	1
chr22:27068998	C	7		T	13	0.263176	1	1
chr22:36784387	G	13		C	7	0.263176	1	1
chr1:43232877	A	11		T	18	0.264931	1	1
chr4:53578618	C	18		T	11	0.264931	1	1
chr8:72836429	G	11		T	18	0.264931	1	1
chr16:85981601	T	11		C	18	0.264931	1	1
chr19:4724157	G	11		A	18	0.264931	1	1
chr19:55770829	A	11		G	18	0.264931	1	1
chr4:120375980	G	52		A	65	0.267182	1	1
chr7:3118246	T	16		C	24	0.268187	1	1
chr12:53662199	T	24		C	16	0.268187	1	1
chr16:89284083	C	37		G	48	0.277999	1	1
chr3:19988475	T	17		C	25	0.279956	1	1
chr5:40835455	C	25		G	17	0.279956	1	1
chr7:130598236	G	19		T	12	0.281042	1	1
chr10:99078745	C	19		T	12	0.281042	1	1
chr14:68162559	A	12		G	19	0.281042	1	1
chr16:21532018	C	19		T	12	0.281042	1	1
chr19:54641388	A	12		G	19	0.281042	1	1
chr21:45759486	A	19		G	12	0.281042	1	1
chr12:117175954	C	30		T	40	0.281979	1	1
chr1:10534915	A	8		G	14	0.286279	1	1
chr1:161582479	A	8		G	14	0.286279	1	1
chr1:193037275	A	8		G	14	0.286279	1	1
chr2:27273571	T	14		C	8	0.286279	1	1
chr2:109403112	T	14		C	8	0.286279	1	1
chr2:233965459	C	8		T	14	0.286279	1	1
chr3:13057984	T	14		C	8	0.286279	1	1
chr3:47517416	T	14		C	8	0.286279	1	1
chr4:100870375	T	14		G	8	0.286279	1	1
chr5:32280962	T	8		C	14	0.286279	1	1
chr5:177631468	G	8		A	14	0.286279	1	1
chr6:27839746	T	14		C	8	0.286279	1	1
chr6:76540988	A	14		G	8	0.286279	1	1
chr7:100026292	G	8		A	14	0.286279	1	1
chr8:105677647	C	14		T	8	0.286279	1	1
chr9:37291034	T	14		C	8	0.286279	1	1
chr11:34460472	A	14		T	8	0.286279	1	1
chr12:123131498	T	14		A	8	0.286279	1	1
chr13:111192421	A	8		G	14	0.286279	1	1
chr14:106873596	G	8		A	14	0.286279	1	1
chr15:45722639	A	14		G	8	0.286279	1	1
chr16:81771738	T	14		C	8	0.286279	1	1
chr17:11900930	T	8		C	14	0.286279	1	1
chr17:80056066	A	14		G	8	0.286279	1	1
chr19:33667943	A	8		C	14	0.286279	1	1
chr19:33667944	G	8		A	14	0.286279	1	1
chr22:23285077	T	14		A	8	0.286279	1	1
chr22:50339067	T	8		C	14	0.286279	1	1
chr1:36863523	G	41		A	31	0.288784	1	1
chr22:20234813	C	41		G	31	0.288784	1	1
chr10:38645117	G	24		A	33	0.289244	1	1
chr16:88718096	A	18		T	26	0.291215	1	1
chr17:15602924	G	26		C	18	0.291215	1	1
chr21:46859419	C	26		A	18	0.291215	1	1
chr19:10347032	C	32		T	42	0.295413	1	1
chr2:203879503	A	20		G	13	0.296206	1	1
chr7:130080985	G	20		A	13	0.296206	1	1
chr9:72874346	A	13		G	20	0.296206	1	1
chr12:108956433	C	13		T	20	0.296206	1	1
chr15:70391877	A	13		G	20	0.296206	1	1
chr16:57005301	C	20		T	13	0.296206	1	1
chr17:56709222	A	13		G	20	0.296206	1	1
chr19:35896467	G	20		A	13	0.296206	1	1
chr20:47378114	T	20		C	13	0.296206	1	1
chr12:8086062	C	34		G	25	0.297595	1	1
chr1:1610524	T	10		C	5	0.301758	1	1
chr1:9686424	G	5		A	10	0.301758	1	1
chr1:15558387	C	5		T	10	0.301758	1	1
chr1:22511922	G	10		A	5	0.301758	1	1
chr1:25358706	G	10		A	5	0.301758	1	1
chr1:28523705	G	10		A	5	0.301758	1	1
chr1:31191093	G	5		C	10	0.301758	1	1
chr1:101837079	G	5		T	10	0.301758	1	1
chr1:144533625	G	10		A	5	0.301758	1	1
chr1:155658341	T	10		C	5	0.301758	1	1
chr1:173683954	C	10		T	5	0.301758	1	1
chr1:247267686	G	10		A	5	0.301758	1	1
chr2:20706951	A	10		G	5	0.301758	1	1
chr2:27579231	T	5		C	10	0.301758	1	1
chr2:74406055	G	10		T	5	0.301758	1	1
chr2:86081014	T	10		A	5	0.301758	1	1
chr3:46871309	G	10		A	5	0.301758	1	1
chr3:72034695	T	10		C	5	0.301758	1	1
chr3:104246141	G	5		A	10	0.301758	1	1
chr3:112738318	C	10		T	5	0.301758	1	1
chr3:184032388	G	10		A	5	0.301758	1	1
chr3:195721427	G	10		A	5	0.301758	1	1
chr4:40624014	T	5		C	10	0.301758	1	1
chr4:40624016	T	5		C	10	0.301758	1	1
chr4:106515481	T	10		A	5	0.301758	1	1
chr4:113200750	G	10		A	5	0.301758	1	1
chr5:127418850	C	5		G	10	0.301758	1	1
chr5:139536922	A	10		G	5	0.301758	1	1
chr5:159894976	G	5		A	10	0.301758	1	1
chr6:30227397	C	5		T	10	0.301758	1	1
chr6:31334799	C	10		T	5	0.301758	1	1
chr6:32653598	G	10		A	5	0.301758	1	1
chr6:32657578	T	10		C	5	0.301758	1	1
chr6:47277691	C	10		T	5	0.301758	1	1
chr6:73972946	G	5		T	10	0.301758	1	1
chr6:88639664	C	5		T	10	0.301758	1	1
chr6:122792765	G	10		C	5	0.301758	1	1
chr6:160182845	A	10		G	5	0.301758	1	1
chr7:44646861	T	10		C	5	0.301758	1	1
chr7:128731795	A	10		G	5	0.301758	1	1
chr8:141607050	C	5		T	10	0.301758	1	1
chr10:11289236	A	5		T	10	0.301758	1	1
chr10:24671740	G	10		T	5	0.301758	1	1
chr10:88855300	G	10		T	5	0.301758	1	1
chr11:96123231	A	10		G	5	0.301758	1	1
chr11:108096141	A	10		G	5	0.301758	1	1
chr12:109125988	T	10		G	5	0.301758	1	1
chr12:125412021	A	5		C	10	0.301758	1	1
chr13:26760812	G	10		A	5	0.301758	1	1
chr13:43294792	G	10		A	5	0.301758	1	1
chr13:43619651	A	5		G	10	0.301758	1	1
chr13:74707972	A	5		G	10	0.301758	1	1
chr14:92588002	T	10		G	5	0.301758	1	1
chr14:96024374	A	5		G	10	0.301758	1	1
chr14:100532765	G	5		A	10	0.301758	1	1
chr15:50979193	C	5		T	10	0.301758	1	1
chr16:2042353	T	10		G	5	0.301758	1	1
chr16:23837920	G	5		A	10	0.301758	1	1
chr16:29937652	G	5		A	10	0.301758	1	1
chr16:30457350	C	5		T	10	0.301758	1	1
chr16:75496907	T	5		C	10	0.301758	1	1
chr17:7236056	G	10		A	5	0.301758	1	1
chr17:8280009	C	10		G	5	0.301758	1	1
chr17:66255421	A	5		G	10	0.301758	1	1
chr17:74429003	G	10		C	5	0.301758	1	1
chr18:74779614	C	5		A	10	0.301758	1	1
chr19:11849853	T	5		G	10	0.301758	1	1
chr19:20959034	G	5		A	10	0.301758	1	1
chr19:58978517	G	5		A	10	0.301758	1	1
chr20:52357034	C	5		G	10	0.301758	1	1
chr4:120375727	G	33		A	43	0.301872	1	1
chr1:226986857	T	19		C	27	0.301996	1	1
chr6:160183382	C	19		T	27	0.301996	1	1
chr13:98085349	G	27		A	19	0.301996	1	1
chr19:39842396	G	42		A	53	0.304885	1	1
chr20:4707861	G	26		A	35	0.305677	1	1
chr6:41888827	C	64		G	52	0.30709	1	1
chr1:936111	C	15		T	9	0.307456	1	1
chr1:8938057	T	15		C	9	0.307456	1	1
chr1:45285418	C	15		G	9	0.307456	1	1
chr1:206966742	G	15		A	9	0.307456	1	1
chr2:111616104	G	15		A	9	0.307456	1	1
chr3:40351008	C	9		G	15	0.307456	1	1
chr3:75834709	T	15		C	9	0.307456	1	1
chr5:176806636	C	15		T	9	0.307456	1	1
chr6:330299	G	9		C	15	0.307456	1	1
chr6:27782538	A	15		T	9	0.307456	1	1
chr6:154926644	G	9		A	15	0.307456	1	1
chr7:92264410	T	15		C	9	0.307456	1	1
chr8:109455672	T	9		A	15	0.307456	1	1
chr10:38691719	C	9		G	15	0.307456	1	1
chr11:62432815	T	9		C	15	0.307456	1	1
chr11:88070858	A	9		G	15	0.307456	1	1
chr16:11455993	C	9		T	15	0.307456	1	1
chr16:14404681	C	9		G	15	0.307456	1	1
chr20:3026069	A	9		T	15	0.307456	1	1
chr22:21356549	T	15		C	9	0.307456	1	1
chr22:41844786	G	9		T	15	0.307456	1	1
chr22:42062822	C	15		T	9	0.307456	1	1
chr17:41438674	G	34		A	44	0.308168	1	1
chr9:130829687	C	21		G	14	0.310505	1	1
chr14:72022750	G	14		A	21	0.310505	1	1
chr17:56736640	A	14		T	21	0.310505	1	1
chr18:77439532	T	78		C	65	0.315625	1	1
chr6:28048996	T	56		G	45	0.319727	1	1
chr1:161397958	T	21		A	29	0.322236	1	1
chr18:61637819	A	21		C	29	0.322236	1	1
chr7:39772995	G	56		A	68	0.323248	1	1
chr8:61829333	C	15		T	22	0.324009	1	1
chr16:1728147	A	22		G	15	0.324009	1	1
chr14:55738018	T	46		C	57	0.324479	1	1
chr2:241524208	T	10		C	16	0.32694	1	1
chr3:12598600	A	16		G	10	0.32694	1	1
chr6:31510105	A	16		G	10	0.32694	1	1
chr6:143267520	G	10		C	16	0.32694	1	1
chr7:22862489	C	16		T	10	0.32694	1	1
chr8:38240498	G	10		A	16	0.32694	1	1
chr9:34329045	C	16		T	10	0.32694	1	1
chr10:91647820	C	10		T	16	0.32694	1	1
chr11:1874221	C	10		T	16	0.32694	1	1
chr11:75526190	T	10		C	16	0.32694	1	1
chr12:48591976	C	10		A	16	0.32694	1	1
chr12:104359647	G	16		A	10	0.32694	1	1
chr15:78730313	G	10		A	16	0.32694	1	1
chr17:41393265	T	16		C	10	0.32694	1	1
chr17:45307359	G	16		A	10	0.32694	1	1
chr17:76210367	G	16		C	10	0.32694	1	1
chr20:47357517	A	10		G	16	0.32694	1	1
chr21:38630559	C	10		T	16	0.32694	1	1
chr22:36877695	G	16		A	10	0.32694	1	1
chr11:73882260	T	38		G	29	0.328432	1	1
chr10:75504029	T	22		A	30	0.33175	1	1
chr16:77224685	C	30		T	22	0.33175	1	1
chr17:18967152	C	30		T	22	0.33175	1	1
chr17:78865999	A	30		C	22	0.33175	1	1
chr1:37943088	C	6		G	11	0.332306	1	1
chr1:45097513	G	6		T	11	0.332306	1	1
chr1:198126053	A	6		T	11	0.332306	1	1
chr1:226885149	T	6		C	11	0.332306	1	1
chr2:11518314	C	11		T	6	0.332306	1	1
chr2:61991756	C	6		T	11	0.332306	1	1
chr2:109403101	G	11		C	6	0.332306	1	1
chr2:232573301	C	6		T	11	0.332306	1	1
chr3:53916130	A	6		G	11	0.332306	1	1
chr3:121811585	G	11		A	6	0.332306	1	1
chr4:331666	C	11		G	6	0.332306	1	1
chr4:169931659	A	6		G	11	0.332306	1	1
chr5:424612	T	11		C	6	0.332306	1	1
chr5:424615	C	11		T	6	0.332306	1	1
chr5:126853226	A	11		G	6	0.332306	1	1
chr6:6857269	C	11		T	6	0.332306	1	1
chr6:11834552	G	6		A	11	0.332306	1	1
chr6:28048535	A	11		G	6	0.332306	1	1
chr6:32936262	C	6		G	11	0.332306	1	1
chr6:89991738	A	11		G	6	0.332306	1	1
chr6:151200136	C	6		T	11	0.332306	1	1
chr6:151213211	T	11		C	6	0.332306	1	1
chr7:2205803	C	6		T	11	0.332306	1	1
chr8:90914272	A	6		G	11	0.332306	1	1
chr10:3807517	G	11		A	6	0.332306	1	1
chr10:98525587	G	11		T	6	0.332306	1	1
chr11:20631859	G	11		A	6	0.332306	1	1
chr13:21050087	T	6		G	11	0.332306	1	1
chr13:77601304	C	11		G	6	0.332306	1	1
chr14:94442407	C	11		T	6	0.332306	1	1
chr14:101539762	A	6		G	11	0.332306	1	1
chr14:106329974	C	11		T	6	0.332306	1	1
chr16:12667409	C	11		G	6	0.332306	1	1
chr16:27413850	C	11		T	6	0.332306	1	1
chr17:7835659	G	11		A	6	0.332306	1	1
chr17:27255191	T	6		C	11	0.332306	1	1
chr17:43128906	A	6		T	11	0.332306	1	1
chr17:79978005	A	6		G	11	0.332306	1	1
chr18:9102509	T	11		C	6	0.332306	1	1
chr18:9135887	G	11		A	6	0.332306	1	1
chr19:3185874	C	11		G	6	0.332306	1	1
chr19:4851782	C	6		T	11	0.332306	1	1
chr19:41076749	G	6		C	11	0.332306	1	1
chr19:49141532	T	6		C	11	0.332306	1	1
chr20:1099025	A	6		G	11	0.332306	1	1
chr21:36359392	G	11		A	6	0.332306	1	1
chr22:43333593	A	6		G	11	0.332306	1	1
chr22:50753334	G	11		A	6	0.332306	1	1
chr8:145682115	C	48		T	59	0.333705	1	1
chr1:45196754	A	16		G	23	0.336784	1	1
chr1:234631444	T	23		G	16	0.336784	1	1
chr6:26474571	C	16		T	23	0.336784	1	1
chr12:116774551	G	16		A	23	0.336784	1	1
chr22:21336549	A	23		T	16	0.336784	1	1
chr1:205601119	T	49		A	39	0.337399	1	1
chr12:110011230	C	31		T	40	0.342471	1	1
chr3:170281939	G	17		C	11	0.344928	1	1
chr4:38732464	T	11		C	17	0.344928	1	1
chr4:185189278	T	17		G	11	0.344928	1	1
chr6:32986835	G	17		C	11	0.344928	1	1
chr6:33290872	G	11		A	17	0.344928	1	1
chr6:143178021	G	17		A	11	0.344928	1	1
chr7:156433243	C	11		G	17	0.344928	1	1
chr10:44530978	G	17		A	11	0.344928	1	1
chr10:98460669	G	17		A	11	0.344928	1	1
chr11:66035979	T	17		C	11	0.344928	1	1
chr15:44084282	A	17		C	11	0.344928	1	1
chr17:15602900	T	17		G	11	0.344928	1	1
chr17:18684642	G	11		T	17	0.344928	1	1
chr17:41445410	A	11		T	17	0.344928	1	1
chr17:56769887	G	11		A	17	0.344928	1	1
chr19:45981840	T	17		C	11	0.344928	1	1
chr19:49140809	A	17		C	11	0.344928	1	1
chr22:42618340	T	17		C	11	0.344928	1	1
chr3:10067972	C	41		T	51	0.348141	1	1
chr1:45275339	C	24		G	17	0.348889	1	1
chr1:149223848	C	17		G	24	0.348889	1	1
chr5:168006700	T	24		G	17	0.348889	1	1
chr5:175816018	G	24		A	17	0.348889	1	1
chr7:103848597	C	24		G	17	0.348889	1	1
chr8:33371062	C	17		T	24	0.348889	1	1
chr16:3208911	A	17		G	24	0.348889	1	1
chr20:20033242	A	24		T	17	0.348889	1	1
chr9:114823761	G	32		A	41	0.349182	1	1
chr3:19988662	A	32		G	24	0.349682	1	1
chr2:27651375	C	7		T	12	0.359283	1	1
chr3:9932337	C	12		G	7	0.359283	1	1
chr3:56950055	G	12		A	7	0.359283	1	1
chr4:3048207	T	7		C	12	0.359283	1	1
chr4:26859258	C	12		T	7	0.359283	1	1
chr4:167583636	C	7		T	12	0.359283	1	1
chr5:10733320	A	12		G	7	0.359283	1	1
chr5:72861366	G	12		A	7	0.359283	1	1
chr5:76035001	A	12		G	7	0.359283	1	1
chr5:167676212	C	12		T	7	0.359283	1	1
chr6:2857924	C	12		T	7	0.359283	1	1
chr6:2940632	C	12		T	7	0.359283	1	1
chr6:5261608	T	7		C	12	0.359283	1	1
chr6:27640246	G	12		A	7	0.359283	1	1
chr6:27656090	G	7		T	12	0.359283	1	1
chr6:27798887	C	12		G	7	0.359283	1	1
chr7:56174115	A	7		C	12	0.359283	1	1
chr8:38815193	C	7		T	12	0.359283	1	1
chr8:141601542	T	7		C	12	0.359283	1	1
chr9:4559775	C	7		T	12	0.359283	1	1
chr10:13785400	C	12		T	7	0.359283	1	1
chr10:14227778	C	12		A	7	0.359283	1	1
chr11:12196272	C	12		G	7	0.359283	1	1
chr11:67381657	G	12		A	7	0.359283	1	1
chr11:130786512	G	12		C	7	0.359283	1	1
chr12:56435412	G	12		A	7	0.359283	1	1
chr12:123600086	C	12		G	7	0.359283	1	1
chr14:21776917	C	7		T	12	0.359283	1	1
chr14:77279361	A	7		T	12	0.359283	1	1
chr14:93170901	A	7		C	12	0.359283	1	1
chr15:41782721	G	7		A	12	0.359283	1	1
chr16:27419514	C	12		G	7	0.359283	1	1
chr17:1733139	C	7		T	12	0.359283	1	1
chr17:17184033	G	12		T	7	0.359283	1	1
chr17:38020419	C	7		T	12	0.359283	1	1
chr18:12702610	G	7		A	12	0.359283	1	1
chr19:13030280	G	12		A	7	0.359283	1	1
chr19:19516431	G	12		A	7	0.359283	1	1
chr21:40685598	G	7		A	12	0.359283	1	1
chr21:43813465	T	7		C	12	0.359283	1	1
chr21:43835087	A	7		G	12	0.359283	1	1
chr15:41694743	C	18		T	25	0.360378	1	1
chr20:61904107	G	18		A	25	0.360378	1	1
chr5:72861309	G	12		A	18	0.361595	1	1
chr5:154134687	C	18		T	12	0.361595	1	1
chr6:26474044	C	12		T	18	0.361595	1	1
chr6:32634584	C	18		G	12	0.361595	1	1
chr7:105172685	G	12		C	18	0.361595	1	1
chr9:6681318	C	18		G	12	0.361595	1	1
chr10:74056110	T	18		C	12	0.361595	1	1
chr12:1059281	A	12		T	18	0.361595	1	1
chr18:54318454	T	18		C	12	0.361595	1	1
chr19:7894572	T	12		G	18	0.361595	1	1
chr19:48758959	T	18		C	12	0.361595	1	1
chr20:47386290	G	18		T	12	0.361595	1	1
chr21:38581522	T	18		A	12	0.361595	1	1
chr5:149792600	C	54		A	44	0.363354	1	1
chr12:122985598	T	26		A	34	0.366294	1	1
chr21:45616324	G	55		A	45	0.368202	1	1
chr6:143206826	G	19		A	26	0.371298	1	1
chr12:133707285	C	27		T	35	0.374152	1	1
chr1:45196673	C	13		T	19	0.377086	1	1
chr7:55601336	T	13		C	19	0.377086	1	1
chr10:1034412	C	13		T	19	0.377086	1	1
chr10:38383147	A	13		T	19	0.377086	1	1
chr12:57856667	G	13		C	19	0.377086	1	1
chr15:64126156	C	13		T	19	0.377086	1	1
chr17:36981872	C	13		T	19	0.377086	1	1
chr11:64885445	C	20		A	27	0.381693	1	1
chr19:12904400	C	20		T	27	0.381693	1	1
chr1:32715821	G	28		A	36	0.381733	1	1
chr17:41438584	C	48		G	58	0.382126	1	1
chr2:33700938	A	8		C	13	0.38331	1	1
chr2:88315793	C	8		T	13	0.38331	1	1
chr2:101179798	C	8		G	13	0.38331	1	1
chr3:104240947	C	13		T	8	0.38331	1	1
chr4:68411228	C	13		T	8	0.38331	1	1
chr4:140222537	A	13		G	8	0.38331	1	1
chr5:41870675	T	13		C	8	0.38331	1	1
chr6:16695141	T	13		C	8	0.38331	1	1
chr6:26313305	T	13		C	8	0.38331	1	1
chr6:28048538	A	13		G	8	0.38331	1	1
chr6:32498011	C	13		G	8	0.38331	1	1
chr8:134544194	T	8		C	13	0.38331	1	1
chr9:132586416	A	13		C	8	0.38331	1	1
chr9:134406650	C	8		T	13	0.38331	1	1
chr11:66247696	G	13		T	8	0.38331	1	1
chr12:12419930	C	13		G	8	0.38331	1	1
chr12:125411980	T	13		C	8	0.38331	1	1
chr13:78712234	G	8		A	13	0.38331	1	1
chr14:89792104	A	8		T	13	0.38331	1	1
chr14:106167706	A	13		G	8	0.38331	1	1
chr14:107238920	T	8		C	13	0.38331	1	1
chr16:2011064	T	8		C	13	0.38331	1	1
chr16:90039432	C	8		G	13	0.38331	1	1
chr17:77337225	A	8		G	13	0.38331	1	1
chr18:2641858	C	13		T	8	0.38331	1	1
chr19:6675025	C	13		T	8	0.38331	1	1
chr19:52074474	G	8		T	13	0.38331	1	1
chr20:32274380	G	8		A	13	0.38331	1	1
chrX:1599580	A	8		G	13	0.38331	1	1
chr18:77439844	G	49		T	59	0.386573	1	1
chr1:45196677	C	20		T	14	0.391528	1	1
chr6:31620134	A	20		C	14	0.391528	1	1
chr7:55602359	C	14		A	20	0.391528	1	1
chr11:76340811	T	14		G	20	0.391528	1	1
chr14:52311139	T	20		A	14	0.391528	1	1
chr17:43662572	A	14		T	20	0.391528	1	1
chr17:80416377	C	20		G	14	0.391528	1	1
chr20:3776400	C	20		G	14	0.391528	1	1
chr4:4249909	C	21		T	28	0.391603	1	1
chr6:31587870	A	28		T	21	0.391603	1	1
chr7:157150423	C	28		G	21	0.391603	1	1
chr6:27706180	G	30		A	38	0.396125	1	1
chr19:57862505	G	38		A	30	0.396125	1	1
chr1:149871065	G	29		T	22	0.401062	1	1
chr1:167684814	A	29		C	22	0.401062	1	1
chr6:142468271	G	29		T	22	0.401062	1	1
chr1:59012404	A	9		C	14	0.404873	1	1
chr1:168479342	G	14		C	9	0.404873	1	1
chr2:74409028	C	14		G	9	0.404873	1	1
chr2:127416912	G	14		A	9	0.404873	1	1
chr4:10020757	A	14		G	9	0.404873	1	1
chr4:44680599	G	9		C	14	0.404873	1	1
chr4:129375704	G	9		C	14	0.404873	1	1
chr5:110088247	T	9		G	14	0.404873	1	1
chr6:28367663	T	14		C	9	0.404873	1	1
chr6:158896776	A	9		G	14	0.404873	1	1
chr7:128695279	G	14		A	9	0.404873	1	1
chr8:74888494	C	14		T	9	0.404873	1	1
chr9:66455320	A	14		G	9	0.404873	1	1
chr11:35294186	A	9		G	14	0.404873	1	1
chr11:67374581	T	14		C	9	0.404873	1	1
chr12:6579812	T	14		C	9	0.404873	1	1
chr12:27175365	G	9		C	14	0.404873	1	1
chr12:109490296	G	14		T	9	0.404873	1	1
chr12:125411979	T	14		C	9	0.404873	1	1
chr13:95254031	C	14		T	9	0.404873	1	1
chr16:81907046	T	9		C	14	0.404873	1	1
chr16:89831510	C	9		A	14	0.404873	1	1
chr17:56028334	C	9		T	14	0.404873	1	1
chr20:17876404	G	9		A	14	0.404873	1	1
chr21:45759510	G	14		A	9	0.404873	1	1
chr22:42229092	G	9		C	14	0.404873	1	1
chrX:1511084	T	14		C	9	0.404873	1	1
chr1:55230463	C	15		G	21	0.405032	1	1
chr7:2277114	G	21		C	15	0.405032	1	1
chr7:103848604	G	21		C	15	0.405032	1	1
chr7:139025094	G	15		A	21	0.405032	1	1
chr11:67213956	C	21		T	15	0.405032	1	1
chr12:57119236	G	15		A	21	0.405032	1	1
chr16:57334521	A	15		G	21	0.405032	1	1
chr19:58912906	G	21		A	15	0.405032	1	1
chr21:44313293	A	15		G	21	0.405032	1	1
chr16:88729670	G	42		T	51	0.406924	1	1
chr11:108535792	C	30		T	23	0.410103	1	1
chr17:685752	G	30		A	23	0.410103	1	1
chr17:80416069	T	30		C	23	0.410103	1	1
chr10:97518699	G	43		C	52	0.41191	1	1
chr16:88729645	A	33		C	41	0.415985	1	1
chr9:6681701	G	44		C	53	0.416775	1	1
chr1:40840353	A	16		G	22	0.417692	1	1
chr2:85555478	C	16		T	22	0.417692	1	1
chr2:85788738	A	16		C	22	0.417692	1	1
chr6:32653643	T	16		C	22	0.417692	1	1
chr2:2577838	T	24		C	31	0.418754	1	1
chr6:32578127	G	31		A	24	0.418754	1	1
chr1:109633377	C	34		G	42	0.422191	1	1
chr6:32977420	G	42		T	34	0.422191	1	1
chr1:26759149	A	5		G	9	0.42395	1	1
chr1:32645161	G	9		A	5	0.42395	1	1
chr1:41898581	T	5		G	9	0.42395	1	1
chr1:85435560	G	5		A	9	0.42395	1	1
chr1:113217311	G	9		C	5	0.42395	1	1
chr1:150134735	A	5		G	9	0.42395	1	1
chr1:150738200	A	5		G	9	0.42395	1	1
chr1:155113104	T	9		G	5	0.42395	1	1
chr1:165600267	T	9		A	5	0.42395	1	1
chr1:196122305	T	5		A	9	0.42395	1	1
chr2:9614218	G	9		T	5	0.42395	1	1
chr2:31442747	G	5		A	9	0.42395	1	1
chr2:31479234	G	9		A	5	0.42395	1	1
chr2:54799606	T	9		C	5	0.42395	1	1
chr2:62541104	G	5		A	9	0.42395	1	1
chr2:64552757	G	9		C	5	0.42395	1	1
chr2:68480766	T	9		A	5	0.42395	1	1
chr2:91815216	C	5		T	9	0.42395	1	1
chr2:114148003	G	9		T	5	0.42395	1	1
chr2:179345183	C	9		T	5	0.42395	1	1
chr2:230787061	C	5		T	9	0.42395	1	1
chr3:12791172	C	9		T	5	0.42395	1	1
chr3:13058031	G	9		A	5	0.42395	1	1
chr3:14988748	T	9		A	5	0.42395	1	1
chr3:45430151	G	9		A	5	0.42395	1	1
chr3:73499083	G	9		A	5	0.42395	1	1
chr3:169554084	G	5		A	9	0.42395	1	1
chr4:4249855	G	9		A	5	0.42395	1	1
chr4:120159334	C	9		T	5	0.42395	1	1
chr4:185771979	G	9		A	5	0.42395	1	1
chr5:14109455	A	9		C	5	0.42395	1	1
chr5:56206675	C	5		A	9	0.42395	1	1
chr6:6659338	G	5		T	9	0.42395	1	1
chr6:16129072	A	9		G	5	0.42395	1	1
chr6:26021872	C	9		T	5	0.42395	1	1
chr6:26158079	A	9		C	5	0.42395	1	1
chr6:30693816	A	9		G	5	0.42395	1	1
chr6:31459847	A	5		T	9	0.42395	1	1
chr6:45890641	T	5		C	9	0.42395	1	1
chr6:166796665	C	5		T	9	0.42395	1	1
chr7:7221982	G	5		A	9	0.42395	1	1
chr7:32767795	G	5		A	9	0.42395	1	1
chr7:43966161	C	9		A	5	0.42395	1	1
chr7:100813287	G	9		C	5	0.42395	1	1
chr7:112091432	C	5		G	9	0.42395	1	1
chr7:149297104	A	9		G	5	0.42395	1	1
chr8:65607903	G	5		A	9	0.42395	1	1
chr8:93978444	G	9		C	5	0.42395	1	1
chr8:129076594	A	5		G	9	0.42395	1	1
chr9:5493937	A	9		T	5	0.42395	1	1
chr9:88790268	C	5		A	9	0.42395	1	1
chr9:106856243	A	5		G	9	0.42395	1	1
chr9:132649662	A	9		G	5	0.42395	1	1
chr9:135257703	C	9		T	5	0.42395	1	1
chr10:7513822	T	5		C	9	0.42395	1	1
chr10:7534462	C	5		A	9	0.42395	1	1
chr10:12659284	G	5		T	9	0.42395	1	1
chr10:16859618	G	9		C	5	0.42395	1	1
chr10:30637995	C	5		G	9	0.42395	1	1
chr10:67653901	C	5		T	9	0.42395	1	1
chr10:102747363	G	9		T	5	0.42395	1	1
chr10:125151396	A	5		G	9	0.42395	1	1
chr10:125608590	C	5		T	9	0.42395	1	1
chr11:9336093	C	9		T	5	0.42395	1	1
chr11:64036688	C	5		G	9	0.42395	1	1
chr11:112498404	G	5		T	9	0.42395	1	1
chr11:115790925	T	5		C	9	0.42395	1	1
chr11:131940949	A	5		C	9	0.42395	1	1
chr12:12941884	C	5		T	9	0.42395	1	1
chr12:57657753	T	5		C	9	0.42395	1	1
chr12:62997180	T	5		C	9	0.42395	1	1
chr12:95100270	G	9		C	5	0.42395	1	1
chr12:124166411	G	9		T	5	0.42395	1	1
chr13:92001277	G	5		C	9	0.42395	1	1
chr14:23426422	A	9		G	5	0.42395	1	1
chr14:65646536	A	9		G	5	0.42395	1	1
chr14:73393246	G	5		C	9	0.42395	1	1
chr16:27420037	T	5		C	9	0.42395	1	1
chr16:57571090	A	9		C	5	0.42395	1	1
chr16:75182443	G	5		C	9	0.42395	1	1
chr17:18164239	T	9		C	5	0.42395	1	1
chr17:29909428	T	5		G	9	0.42395	1	1
chr17:33288363	C	5		T	9	0.42395	1	1
chr17:41438720	T	5		C	9	0.42395	1	1
chr17:57696773	G	5		A	9	0.42395	1	1
chr17:73285334	G	5		C	9	0.42395	1	1
chr19:506920	A	9		G	5	0.42395	1	1
chr19:1063079	C	9		G	5	0.42395	1	1
chr19:2610949	A	9		G	5	0.42395	1	1
chr19:4342730	G	5		A	9	0.42395	1	1
chr19:6670094	G	5		A	9	0.42395	1	1
chr19:30327503	C	5		T	9	0.42395	1	1
chr19:41116001	G	5		A	9	0.42395	1	1
chr19:49973784	A	9		G	5	0.42395	1	1
chr19:55770488	G	9		T	5	0.42395	1	1
chr20:3185174	A	5		T	9	0.42395	1	1
chr20:57607668	C	5		T	9	0.42395	1	1
chr21:27254279	C	9		G	5	0.42395	1	1
chr22:27006308	C	5		G	9	0.42395	1	1
chr22:30752696	G	5		T	9	0.42395	1	1
chr22:34238131	C	5		T	9	0.42395	1	1
chrX:1590833	C	5		T	9	0.42395	1	1
chr1:10311983	A	15		C	10	0.424356	1	1
chr2:88315993	A	10		G	15	0.424356	1	1
chr2:106444416	T	10		C	15	0.424356	1	1
chr2:152266473	T	10		C	15	0.424356	1	1
chr3:18691236	G	15		C	10	0.424356	1	1
chr5:133340686	G	15		C	10	0.424356	1	1
chr5:153417959	T	15		G	10	0.424356	1	1
chr6:32096244	C	15		T	10	0.424356	1	1
chr6:143856016	A	15		G	10	0.424356	1	1
chr7:38217967	C	10		G	15	0.424356	1	1
chr8:101506963	G	10		A	15	0.424356	1	1
chr10:131908770	G	15		A	10	0.424356	1	1
chr11:75401105	C	15		T	10	0.424356	1	1
chr12:1068178	A	15		T	10	0.424356	1	1
chr12:109490401	C	15		T	10	0.424356	1	1
chr12:120933846	G	15		T	10	0.424356	1	1
chr17:61851435	C	10		T	15	0.424356	1	1
chr17:61904724	T	10		C	15	0.424356	1	1
chr22:41840407	T	10		C	15	0.424356	1	1
chr6:160211445	C	32		T	25	0.427043	1	1
chr7:101500000	C	32		T	25	0.427043	1	1
chr10:104503584	C	25		T	32	0.427043	1	1
chr15:64455366	C	25		T	32	0.427043	1	1
chr3:189901117	A	23		C	17	0.429591	1	1
chr4:185655487	G	17		T	23	0.429591	1	1
chr6:160211485	T	17		C	23	0.429591	1	1
chr8:124169554	A	23		G	17	0.429591	1	1
chr13:31736620	T	23		C	17	0.429591	1	1
chr19:58038624	C	23		T	17	0.429591	1	1
chr11:95523030	T	71		G	61	0.433537	1	1
chr2:190648805	G	33		T	26	0.434993	1	1
chr3:72031919	G	62		A	72	0.436991	1	1
chr11:72145763	T	49		C	58	0.43944	1	1
chr8:104427359	A	45		C	37	0.439705	1	1
chr2:38260282	C	24		G	18	0.440799	1	1
chr2:96874626	C	18		A	24	0.440799	1	1
chr1:45285346	C	11		T	16	0.442068	1	1
chr2:201390750	T	11		G	16	0.442068	1	1
chr4:140217010	G	11		C	16	0.442068	1	1
chr10:6309402	G	16		A	11	0.442068	1	1
chr10:98460581	G	11		A	16	0.442068	1	1
chr11:63975331	C	11		T	16	0.442068	1	1
chr12:108155128	C	16		G	11	0.442068	1	1
chr16:740404	C	11		G	16	0.442068	1	1
chr19:35168545	A	11		G	16	0.442068	1	1
chr19:58111188	T	11		C	16	0.442068	1	1
chr19:58790359	C	11		A	16	0.442068	1	1
chr20:20033423	G	11		A	16	0.442068	1	1
chr3:47422152	G	27		C	34	0.442626	1	1
chr4:122745038	C	35		T	28	0.449963	1	1
chr11:65819661	C	28		A	35	0.449963	1	1
chr19:36119771	T	39		G	47	0.450548	1	1
chr8:125769891	T	19		C	25	0.451381	1	1
chr9:34049542	G	25		T	19	0.451381	1	1
chr17:75103815	G	19		C	25	0.451381	1	1
chr1:42193290	G	10		A	6	0.454498	1	1
chr1:160767498	G	10		A	6	0.454498	1	1
chr1:173391782	C	6		T	10	0.454498	1	1
chr1:198126046	A	10		T	6	0.454498	1	1
chr2:25500289	T	10		A	6	0.454498	1	1
chr2:46201337	A	6		G	10	0.454498	1	1
chr2:70056866	A	6		G	10	0.454498	1	1
chr2:73613341	G	6		A	10	0.454498	1	1
chr2:170550839	A	6		G	10	0.454498	1	1
chr2:191879417	T	10		C	6	0.454498	1	1
chr2:219151926	T	6		C	10	0.454498	1	1
chr2:240323275	C	6		T	10	0.454498	1	1
chr3:107844499	C	10		T	6	0.454498	1	1
chr3:121468926	T	6		C	10	0.454498	1	1
chr3:185959633	C	6		T	10	0.454498	1	1
chr4:2470892	C	10		G	6	0.454498	1	1
chr4:7069901	T	6		C	10	0.454498	1	1
chr4:25162256	A	10		C	6	0.454498	1	1
chr4:38859339	C	10		T	6	0.454498	1	1
chr4:152808893	C	10		A	6	0.454498	1	1
chr4:185770555	T	6		C	10	0.454498	1	1
chr5:132387260	A	10		G	6	0.454498	1	1
chr5:173248447	A	10		T	6	0.454498	1	1
chr5:175816212	C	10		A	6	0.454498	1	1
chr6:189113	G	6		A	10	0.454498	1	1
chr6:27835272	T	6		C	10	0.454498	1	1
chr6:28072602	G	10		A	6	0.454498	1	1
chr6:30778786	A	10		G	6	0.454498	1	1
chr6:88451934	C	6		T	10	0.454498	1	1
chr7:1033045	T	10		G	6	0.454498	1	1
chr7:5569715	G	6		A	10	0.454498	1	1
chr7:99818927	C	10		T	6	0.454498	1	1
chr8:27263174	A	10		G	6	0.454498	1	1
chr8:28911842	C	10		T	6	0.454498	1	1
chr8:135612745	A	6		G	10	0.454498	1	1
chr9:132648085	T	6		C	10	0.454498	1	1
chr10:14227550	G	10		A	6	0.454498	1	1
chr10:71267834	T	10		C	6	0.454498	1	1
chr10:97517949	A	6		G	10	0.454498	1	1
chr11:64889416	G	10		C	6	0.454498	1	1
chr11:130786308	T	10		C	6	0.454498	1	1
chr12:21590621	T	10		C	6	0.454498	1	1
chr12:104683024	A	6		G	10	0.454498	1	1
chr12:133613855	T	10		G	6	0.454498	1	1
chr13:37574681	C	10		T	6	0.454498	1	1
chr13:50029036	C	10		T	6	0.454498	1	1
chr13:114832984	C	10		A	6	0.454498	1	1
chr14:23019647	C	6		T	10	0.454498	1	1
chr14:106167951	T	6		C	10	0.454498	1	1
chr14:106466059	G	10		A	6	0.454498	1	1
chr15:49102885	C	10		G	6	0.454498	1	1
chr16:12638166	G	10		C	6	0.454498	1	1
chr17:30896455	C	6		T	10	0.454498	1	1
chr17:33905468	A	10		G	6	0.454498	1	1
chr17:80309324	C	6		T	10	0.454498	1	1
chr18:71815063	A	10		G	6	0.454498	1	1
chr18:77793984	T	10		A	6	0.454498	1	1
chr18:77793985	T	10		C	6	0.454498	1	1
chr19:11266693	T	6		G	10	0.454498	1	1
chr19:35814384	A	6		C	10	0.454498	1	1
chr19:55770794	T	6		C	10	0.454498	1	1
chr19:57751789	C	6		G	10	0.454498	1	1
chr20:38785814	G	10		A	6	0.454498	1	1
chr21:26874503	G	6		A	10	0.454498	1	1
chr22:24830595	T	6		C	10	0.454498	1	1
chr22:27068702	C	10		A	6	0.454498	1	1
chr22:35695802	G	6		A	10	0.454498	1	1
chr22:38203796	C	10		T	6	0.454498	1	1
chr22:50682865	G	6		A	10	0.454498	1	1
chrX:1623417	G	10		A	6	0.454498	1	1
chr1:171750577	T	36		C	29	0.457021	1	1
chr2:33702902	C	29		T	36	0.457021	1	1
chr6:122793033	A	36		G	29	0.457021	1	1
chr13:111124255	A	29		G	36	0.457021	1	1
chr18:76829377	A	29		G	36	0.457021	1	1
chr5:32531959	G	17		A	12	0.458258	1	1
chr5:176882583	A	12		C	17	0.458258	1	1
chr6:31164901	G	17		T	12	0.458258	1	1
chr6:90529343	C	17		T	12	0.458258	1	1
chr7:149321803	T	17		G	12	0.458258	1	1
chr10:99078931	C	12		G	17	0.458258	1	1
chr15:52264094	C	17		T	12	0.458258	1	1
chr19:37064240	A	12		G	17	0.458258	1	1
chr20:4795382	A	17		G	12	0.458258	1	1
chr21:35404478	A	17		G	12	0.458258	1	1
chr7:6048804	G	20		C	26	0.461391	1	1
chr11:64902002	C	26		A	20	0.461391	1	1
chr16:85045080	C	20		G	26	0.461391	1	1
chr18:77794297	C	37		T	30	0.463818	1	1
chr19:7694393	G	43		A	51	0.470492	1	1
chr2:44395302	G	21		A	27	0.470879	1	1
chr5:157158414	C	21		A	27	0.470879	1	1
chr10:105127708	G	27		A	21	0.470879	1	1
chr11:9386176	T	27		C	21	0.470879	1	1
chr17:41438692	C	21		G	27	0.470879	1	1
chr1:156163906	C	18		T	13	0.47313	1	1
chr3:10050893	C	13		T	18	0.47313	1	1
chr6:29691003	C	18		T	13	0.47313	1	1
chr7:25902038	T	13		A	18	0.47313	1	1
chr16:12641328	T	13		C	18	0.47313	1	1
chr8:125486767	A	39		G	32	0.476688	1	1
chr6:117996631	T	45		C	53	0.479692	1	1
chr6:142468266	C	28		A	22	0.479888	1	1
chr11:64546257	C	22		G	28	0.479888	1	1
chr16:2977146	T	28		C	22	0.479888	1	1
chr19:16222738	C	22		T	28	0.479888	1	1
chr1:146373598	C	11		G	7	0.480682	1	1
chr1:165847489	T	11		C	7	0.480682	1	1
chr1:179334984	A	7		G	11	0.480682	1	1
chr1:204381352	G	11		A	7	0.480682	1	1
chr2:8442225	C	11		T	7	0.480682	1	1
chr2:61108829	G	11		A	7	0.480682	1	1
chr2:68430925	T	7		C	11	0.480682	1	1
chr2:109222736	G	7		A	11	0.480682	1	1
chr2:207024107	G	11		C	7	0.480682	1	1
chr2:216973814	C	7		T	11	0.480682	1	1
chr3:101498077	A	7		G	11	0.480682	1	1
chr3:171802793	T	11		G	7	0.480682	1	1
chr6:27804934	T	7		C	11	0.480682	1	1
chr6:31325201	C	7		A	11	0.480682	1	1
chr6:32578196	A	7		G	11	0.480682	1	1
chr6:35227832	T	11		C	7	0.480682	1	1
chr6:119671671	G	11		C	7	0.480682	1	1
chr7:5569327	G	7		A	11	0.480682	1	1
chr7:47709216	T	7		C	11	0.480682	1	1
chr7:55377024	T	11		C	7	0.480682	1	1
chr8:33370985	A	7		G	11	0.480682	1	1
chr8:126620429	G	11		C	7	0.480682	1	1
chr8:134510930	T	11		C	7	0.480682	1	1
chr9:66458329	T	7		C	11	0.480682	1	1
chr10:73454444	A	11		C	7	0.480682	1	1
chr10:99400214	C	11		T	7	0.480682	1	1
chr10:105127587	G	11		T	7	0.480682	1	1
chr11:44087715	T	11		G	7	0.480682	1	1
chr11:60833624	A	7		G	11	0.480682	1	1
chr11:72436436	G	7		A	11	0.480682	1	1
chr12:8089063	T	11		A	7	0.480682	1	1
chr12:42538847	C	7		G	11	0.480682	1	1
chr12:69979517	C	7		T	11	0.480682	1	1
chr12:124196891	G	7		C	11	0.480682	1	1
chr12:125412006	C	11		T	7	0.480682	1	1
chr12:131363916	C	7		G	11	0.480682	1	1
chr14:35342838	A	11		C	7	0.480682	1	1
chr14:91977066	C	11		T	7	0.480682	1	1
chr14:96968604	G	11		T	7	0.480682	1	1
chr16:12667393	G	11		A	7	0.480682	1	1
chr16:30482540	T	7		G	11	0.480682	1	1
chr16:84209634	C	7		G	11	0.480682	1	1
chr17:8280162	G	11		C	7	0.480682	1	1
chr17:79670273	T	11		C	7	0.480682	1	1
chr18:60978945	T	7		C	11	0.480682	1	1
chr19:37701574	C	7		G	11	0.480682	1	1
chr20:35945104	G	7		A	11	0.480682	1	1
chr21:38593609	C	11		T	7	0.480682	1	1
chr21:45079245	T	11		C	7	0.480682	1	1
chr22:24407619	A	7		G	11	0.480682	1	1
chr10:95475336	T	40		C	33	0.482789	1	1
chr17:73663313	C	88		A	78	0.484957	1	1
chr1:28562676	A	14		G	19	0.48685	1	1
chr3:196761791	G	14		T	19	0.48685	1	1
chr5:1634213	C	14		T	19	0.48685	1	1
chr6:141804925	A	14		G	19	0.48685	1	1
chr9:35657741	A	19		G	14	0.48685	1	1
chr12:54753185	T	14		C	19	0.48685	1	1
chr15:79297010	A	19		G	14	0.48685	1	1
chr16:68344945	G	19		C	14	0.48685	1	1
chr17:8339283	C	19		T	14	0.48685	1	1
chr18:71959324	G	14		A	19	0.48685	1	1
chr19:48248834	T	19		C	14	0.48685	1	1
chr19:58898436	T	19		C	14	0.48685	1	1
chr2:191979359	A	71		G	62	0.488022	1	1
chr3:128598231	A	29		C	23	0.488456	1	1
chr10:124768292	G	23		A	29	0.488456	1	1
chr11:62609094	G	34		A	41	0.488683	1	1
chr11:64085148	A	34		C	41	0.488683	1	1
chr2:54198181	G	24		C	30	0.496617	1	1
chr6:32590990	T	30		C	24	0.496617	1	1
chr12:58176614	T	24		C	30	0.496617	1	1
chr1:150336468	G	20		T	15	0.49956	1	1
chr5:145562143	G	15		A	20	0.49956	1	1
chr6:28367623	C	15		G	20	0.49956	1	1
chr7:7222194	C	15		T	20	0.49956	1	1
chr19:4342847	T	20		G	15	0.49956	1	1
chr19:46234155	G	20		A	15	0.49956	1	1
chr1:26560481	C	8		A	12	0.503445	1	1
chr1:28574043	T	8		A	12	0.503445	1	1
chr1:28575140	T	12		G	8	0.503445	1	1
chr1:143744160	G	12		A	8	0.503445	1	1
chr1:144534330	A	12		G	8	0.503445	1	1
chr1:149223600	T	8		C	12	0.503445	1	1
chr1:161500130	A	8		G	12	0.503445	1	1
chr1:179334801	C	12		A	8	0.503445	1	1
chr2:231849245	C	12		G	8	0.503445	1	1
chr4:123073200	A	8		G	12	0.503445	1	1
chr5:100188953	G	8		T	12	0.503445	1	1
chr6:4942189	A	12		G	8	0.503445	1	1
chr6:16691136	C	12		T	8	0.503445	1	1
chr6:31461771	T	12		A	8	0.503445	1	1
chr7:2059463	A	8		C	12	0.503445	1	1
chr7:5566194	T	12		C	8	0.503445	1	1
chr7:44790807	T	12		C	8	0.503445	1	1
chr8:142192569	G	12		A	8	0.503445	1	1
chr10:99393234	A	8		G	12	0.503445	1	1
chr13:50510752	G	12		C	8	0.503445	1	1
chr13:111358488	G	8		A	12	0.503445	1	1
chr14:76618341	G	12		A	8	0.503445	1	1
chr15:67468285	A	8		G	12	0.503445	1	1
chr16:10630988	C	12		T	8	0.503445	1	1
chr16:29984839	C	12		G	8	0.503445	1	1
chr16:87887560	G	8		A	12	0.503445	1	1
chr17:33905745	C	8		T	12	0.503445	1	1
chr17:36648453	G	8		C	12	0.503445	1	1
chr17:56736785	C	12		A	8	0.503445	1	1
chr17:66243894	G	8		A	12	0.503445	1	1
chr17:77071040	C	8		A	12	0.503445	1	1
chr18:29238357	C	8		A	12	0.503445	1	1
chr19:6460214	C	8		T	12	0.503445	1	1
chr19:6604087	G	8		T	12	0.503445	1	1
chr19:39926601	C	8		T	12	0.503445	1	1
chr22:45080755	G	12		A	8	0.503445	1	1
chr16:53537423	A	31		C	25	0.504404	1	1
chr9:71394895	T	86		G	96	0.504803	1	1
chr1:234631187	A	21		G	16	0.511376	1	1
chr3:100428118	G	16		A	21	0.511376	1	1
chr19:58331012	T	16		C	21	0.511376	1	1
chr2:68589322	C	32		A	26	0.511842	1	1
chr2:170440746	C	32		A	26	0.511842	1	1
chr8:21967304	C	53		T	61	0.512255	1	1
chr6:32634613	C	33		T	27	0.518958	1	1
chr2:128848651	G	17		C	22	0.522397	1	1
chr2:198380635	C	17		T	22	0.522397	1	1
chr12:120730020	G	22		A	17	0.522397	1	1
chr19:45004696	G	17		C	22	0.522397	1	1
chr1:221967865	A	9		G	13	0.523467	1	1
chr2:8443920	G	9		A	13	0.523467	1	1
chr2:38342566	G	13		A	9	0.523467	1	1
chr2:43037672	C	13		T	9	0.523467	1	1
chr2:64553177	C	9		T	13	0.523467	1	1
chr3:16416405	C	9		T	13	0.523467	1	1
chr3:69417585	T	9		C	13	0.523467	1	1
chr3:112710242	T	9		C	13	0.523467	1	1
chr3:156392135	A	9		G	13	0.523467	1	1
chr5:60558886	G	13		A	9	0.523467	1	1
chr5:96039025	T	9		C	13	0.523467	1	1
chr5:159895274	C	13		A	9	0.523467	1	1
chr6:16421164	T	13		C	9	0.523467	1	1
chr6:32995962	C	13		T	9	0.523467	1	1
chr6:42897074	T	13		C	9	0.523467	1	1
chr6:117923875	C	9		T	13	0.523467	1	1
chr7:23054005	G	13		C	9	0.523467	1	1
chr8:72754639	C	13		G	9	0.523467	1	1
chr9:116163645	G	9		C	13	0.523467	1	1
chr9:131267004	C	13		T	9	0.523467	1	1
chr12:42538837	T	9		C	13	0.523467	1	1
chr12:93861473	T	9		G	13	0.523467	1	1
chr12:125411882	G	13		A	9	0.523467	1	1
chr14:70233665	C	9		T	13	0.523467	1	1
chr14:74318714	A	13		G	9	0.523467	1	1
chr16:27417118	T	13		C	9	0.523467	1	1
chr16:88772746	C	9		T	13	0.523467	1	1
chr17:2303387	C	9		T	13	0.523467	1	1
chr17:43662028	A	9		G	13	0.523467	1	1
chr17:77071002	G	13		C	9	0.523467	1	1
chr19:10216835	G	13		T	9	0.523467	1	1
chr19:18043973	A	13		G	9	0.523467	1	1
chr19:51307981	G	9		A	13	0.523467	1	1
chr17:79670386	A	48		G	41	0.525015	1	1
chr12:22697537	C	34		A	28	0.525773	1	1
chr7:39772916	C	29		T	35	0.532309	1	1
chr7:103848587	A	23		G	18	0.532709	1	1
chr8:135844738	C	18		T	23	0.532709	1	1
chr11:105893240	T	23		C	18	0.532709	1	1
chr17:46908358	T	18		A	23	0.532709	1	1
chr1:45241374	G	10		A	14	0.541256	1	1
chr2:234176609	C	10		T	14	0.541256	1	1
chr3:45735730	T	14		A	10	0.541256	1	1
chr3:115377254	A	14		C	10	0.541256	1	1
chr3:127474030	G	10		A	14	0.541256	1	1
chr4:41218776	A	10		C	14	0.541256	1	1
chr4:53578599	T	14		C	10	0.541256	1	1
chr4:185209881	C	14		T	10	0.541256	1	1
chr6:12052266	G	14		A	10	0.541256	1	1
chr6:26521435	C	14		G	10	0.541256	1	1
chr6:27782535	C	10		T	14	0.541256	1	1
chr6:164177321	C	14		T	10	0.541256	1	1
chr7:37382465	T	14		G	10	0.541256	1	1
chr14:74551518	T	14		A	10	0.541256	1	1
chr14:100532809	A	14		G	10	0.541256	1	1
chr14:106084320	G	14		A	10	0.541256	1	1
chr15:65597138	A	14		G	10	0.541256	1	1
chr18:13568058	T	14		G	10	0.541256	1	1
chr19:13044544	C	14		A	10	0.541256	1	1
chr22:40646723	C	14		T	10	0.541256	1	1
chr22:40742417	C	10		T	14	0.541256	1	1
chr18:13569212	T	24		C	19	0.542384	1	1
chr2:180871994	G	31		C	37	0.544612	1	1
chr8:125463098	A	37		T	31	0.544612	1	1
chr9:134000818	A	31		G	37	0.544612	1	1
chr22:42017264	G	63		A	71	0.545534	1	1
chr4:103422504	C	38		G	32	0.550413	1	1
chr17:72510784	G	20		A	25	0.551484	1	1
chr19:17420289	G	25		T	20	0.551484	1	1
chr20:17949658	G	25		A	20	0.551484	1	1
chr2:202047833	C	15		T	11	0.557197	1	1
chr2:242027525	A	11		G	15	0.557197	1	1
chr3:126194880	C	15		T	11	0.557197	1	1
chr3:195163917	C	15		A	11	0.557197	1	1
chr6:16586676	T	11		C	15	0.557197	1	1
chr6:27833174	A	15		G	11	0.557197	1	1
chr6:32590411	G	15		A	11	0.557197	1	1
chr6:88182704	G	11		C	15	0.557197	1	1
chr10:14784890	C	11		A	15	0.557197	1	1
chr14:106167239	A	11		G	15	0.557197	1	1
chr14:107130971	T	15		C	11	0.557197	1	1
chr15:78833036	C	11		A	15	0.557197	1	1
chr16:70285901	A	11		G	15	0.557197	1	1
chr17:65574437	A	11		G	15	0.557197	1	1
chr18:29672676	G	15		T	11	0.557197	1	1
chr20:62362116	G	11		C	15	0.557197	1	1
chr21:40684389	C	11		G	15	0.557197	1	1
chr15:66679055	C	49		T	56	0.558394	1	1
chr3:10157205	G	21		C	26	0.560065	1	1
chr10:32735017	A	26		T	21	0.560065	1	1
chr12:7047143	C	21		A	26	0.560065	1	1
chr17:3462019	G	21		A	26	0.560065	1	1
chr4:185655402	A	41		G	35	0.566573	1	1
chr5:64486289	C	22		T	27	0.568172	1	1
chr6:29910324	G	27		C	22	0.568172	1	1
chr19:59000273	A	22		G	27	0.568172	1	1
chr1:235017985	T	16		A	12	0.571588	1	1
chr2:8443859	C	16		G	12	0.571588	1	1
chr2:13663477	G	16		A	12	0.571588	1	1
chr3:20145855	G	16		C	12	0.571588	1	1
chr6:70506495	T	12		C	16	0.571588	1	1
chr6:79577644	A	16		C	12	0.571588	1	1
chr6:112365009	C	16		T	12	0.571588	1	1
chr10:114206754	G	12		C	16	0.571588	1	1
chr10:115441683	A	16		C	12	0.571588	1	1
chr13:50705473	G	16		A	12	0.571588	1	1
chr14:55658421	A	12		G	16	0.571588	1	1
chr16:2015121	C	16		T	12	0.571588	1	1
chr16:12641341	A	12		G	16	0.571588	1	1
chr16:25269322	A	16		G	12	0.571588	1	1
chr17:43138597	C	16		T	12	0.571588	1	1
chr17:61851485	C	16		A	12	0.571588	1	1
chr10:99078954	C	28		T	23	0.575849	1	1
chr13:45492146	G	28		A	23	0.575849	1	1
chr18:77439637	G	23		T	28	0.575849	1	1
chr18:55289076	C	83		T	75	0.577743	1	1
chr1:17223068	G	8		A	5	0.581055	1	1
chr1:66766798	A	5		G	8	0.581055	1	1
chr1:90270404	T	5		C	8	0.581055	1	1
chr1:111762482	G	8		A	5	0.581055	1	1
chr1:112162296	G	5		C	8	0.581055	1	1
chr1:144519615	C	8		G	5	0.581055	1	1
chr1:149784163	T	5		A	8	0.581055	1	1
chr1:231762340	G	5		C	8	0.581055	1	1
chr2:11518170	T	8		A	5	0.581055	1	1
chr2:27309406	G	5		A	8	0.581055	1	1
chr2:46064012	G	5		C	8	0.581055	1	1
chr2:48648026	G	5		A	8	0.581055	1	1
chr2:55921134	G	8		A	5	0.581055	1	1
chr2:68480768	T	8		A	5	0.581055	1	1
chr2:85645545	A	5		C	8	0.581055	1	1
chr2:113539972	G	8		A	5	0.581055	1	1
chr2:190526205	C	8		T	5	0.581055	1	1
chr2:196933188	T	8		C	5	0.581055	1	1
chr2:208199484	C	5		T	8	0.581055	1	1
chr2:231336994	T	5		C	8	0.581055	1	1
chr2:231738509	C	8		G	5	0.581055	1	1
chr2:242818113	A	8		G	5	0.581055	1	1
chr3:12526006	G	8		A	5	0.581055	1	1
chr3:61222486	G	8		C	5	0.581055	1	1
chr3:67706348	C	8		T	5	0.581055	1	1
chr3:69253632	G	5		A	8	0.581055	1	1
chr3:88199298	T	5		C	8	0.581055	1	1
chr3:119278457	G	8		T	5	0.581055	1	1
chr3:122512631	G	5		A	8	0.581055	1	1
chr3:169772965	C	8		T	5	0.581055	1	1
chr3:170891807	A	8		G	5	0.581055	1	1
chr4:10118914	C	8		T	5	0.581055	1	1
chr4:26753758	A	8		G	5	0.581055	1	1
chr4:36334157	C	5		T	8	0.581055	1	1
chr4:41218907	T	5		G	8	0.581055	1	1
chr4:99916387	T	5		A	8	0.581055	1	1
chr4:109062510	T	5		C	8	0.581055	1	1
chr4:140222371	G	8		A	5	0.581055	1	1
chr4:152808677	G	5		A	8	0.581055	1	1
chr5:473160	A	8		G	5	0.581055	1	1
chr5:14208920	A	8		G	5	0.581055	1	1
chr5:34008100	C	8		T	5	0.581055	1	1
chr5:78183777	A	5		G	8	0.581055	1	1
chr5:94082218	G	5		A	8	0.581055	1	1
chr5:95170870	C	8		G	5	0.581055	1	1
chr5:114973862	T	5		C	8	0.581055	1	1
chr5:115962861	G	5		C	8	0.581055	1	1
chr5:124040779	G	8		C	5	0.581055	1	1
chr5:150521409	A	5		G	8	0.581055	1	1
chr6:221828	C	5		T	8	0.581055	1	1
chr6:5261460	A	5		C	8	0.581055	1	1
[truncated: 3,068 more rows]

## Sheet: Table S8
Supplemental Table 8. Heterozygous sites tested for allelic imbalance in no genotype alignment (CREB1 50-bp)
Position	Reference Allele			Other Allele		Unadjusted P-value	Benjamini-Hochberg Adjusted P-value	Bonferroni Adjusted P-value
	Allele	Read Count		Allele	Read Count
chr4:120375837	A	161		G	29	2.23485e-23	1.15698e-19	1.15698e-19
chr4:120375831	A	161		C	31	2.2363e-22	5.78865e-19	1.15773e-18
chr4:120375830	C	159		T	34	1.58921e-20	2.74245e-17	8.22734e-17
chr5:80597363	T	143		C	27	2.83773e-20	3.67273e-17	1.46909e-16
chr22:47158444	T	139		C	26	7.32861e-20	7.58804e-17	3.79402e-16
chr2:170440899	G	98		A	10	2.65108e-19	2.28744e-16	1.37246e-15
chr5:80597374	T	139		C	29	1.99772e-18	1.47745e-15	1.03422e-14
chr1:26758773	G	36		A	150	9.62871e-18	6.23098e-15	4.98479e-14
chr3:195681457	G	118		A	21	1.39663e-17	8.03372e-15	7.23035e-14
chr14:24768952	A	69		C	5	1.83457e-15	9.49755e-13	9.49755e-12
chr3:195681397	T	90		G	13	2.4571e-15	1.1564e-12	1.27204e-11
chr17:4046938	A	71		C	6	3.41832e-15	1.47472e-12	1.76966e-11
chr6:32636235	C	98		T	17	5.05683e-15	2.01378e-12	2.61792e-11
chr20:62482273	C	11		G	81	2.50151e-14	9.25021e-12	1.29503e-10
chr20:62482220	C	7		T	66	3.84501e-13	1.32704e-10	1.99056e-09
chr3:195681394	G	87		C	16	5.39403e-13	1.74531e-10	2.79249e-09
chr12:498739	A	77		G	12	9.03748e-13	2.75218e-10	4.6787e-09
chr20:62482223	G	8		A	66	1.80774e-12	5.19926e-10	9.35868e-09
chr12:498738	A	76		G	13	5.4468e-12	1.48411e-09	2.81981e-08
chr6:32498200	T	60		A	7	1.32804e-11	3.43762e-09	6.87525e-08
chr3:53926087	G	84		T	18	2.257e-11	5.56404e-09	1.16845e-07
chr15:90581755	C	13		A	73	2.71882e-11	6.39788e-09	1.40753e-07
chr22:30831852	G	61		A	8	3.24325e-11	7.30013e-09	1.67903e-07
chr19:54024252	T	55		A	6	5.38061e-11	1.16064e-08	2.78554e-07
chr12:104351332	C	6		G	53	1.75392e-10	3.63201e-08	9.08004e-07
chr17:19091434	G	60		C	9	2.24445e-10	4.46904e-08	1.16195e-06
chr19:54024255	C	51		G	6	5.67619e-10	1.08836e-07	2.93857e-06
chr6:32572495	C	48		G	5	7.07738e-10	1.30856e-07	3.66396e-06
chr4:120375778	A	136		G	54	2.38648e-09	4.14534e-07	1.23548e-05
chr22:50339022	T	51		C	7	2.40216e-09	4.14534e-07	1.2436e-05
chr19:54024235	T	65		C	14	5.19494e-09	8.42656e-07	2.68942e-05
chr1:112298166	G	29		C	93	5.20861e-09	8.42656e-07	2.6965e-05
chr3:53926017	T	128		C	52	1.3962e-08	2.19035e-06	7.22815e-05
chr3:53926110	C	72		G	19	1.96713e-08	2.99524e-06	0.000101838
chr6:32577846	T	6		C	42	1.00875e-07	1.49208e-05	0.000522229
chr19:3762698	T	27		C	82	1.26077e-07	1.81306e-05	0.000652701
chr4:120375782	C	132		T	59	1.34615e-07	1.88352e-05	0.000696903
chr2:113932940	G	39		C	5	1.40516e-07	1.91435e-05	0.000727453
chr6:32636254	T	100		C	39	2.33137e-07	3.09475e-05	0.00120695
chr6:32498174	T	33		C	90	2.74466e-07	3.4933e-05	0.00142091
chr8:82754852	G	75		C	24	2.76657e-07	3.4933e-05	0.00143225
chr8:17104025	C	37		T	95	4.63854e-07	5.71755e-05	0.00240137
chr7:5553451	T	119		G	53	5.2775e-07	6.35387e-05	0.00273216
chr6:32572451	G	16		A	59	6.11416e-07	7.19386e-05	0.0031653
chr6:115311051	G	40		A	7	1.07091e-06	0.000123202	0.00554411
chr19:58912737	C	46		T	10	1.24545e-06	0.000140167	0.0064477
chr9:66458646	A	37		G	6	1.63612e-06	0.000180217	0.00847021
chr8:33370757	A	12		G	49	1.96988e-06	0.00021246	0.0101981
chr19:2452914	G	36		C	6	2.82888e-06	0.00029888	0.0146451
chr19:1021725	C	53		A	112	5.07617e-06	0.000525587	0.0262794
chr8:119633194	T	9		C	41	5.6141e-06	0.000569886	0.0290642
chr1:144533700	C	32		T	5	7.42753e-06	0.000739468	0.0384523
chr7:112758694	A	32		G	78	1.35572e-05	0.00132426	0.0701856
chr2:43521167	G	35		A	7	1.50972e-05	0.00143279	0.0781582
chr6:154927883	C	39		T	9	1.52218e-05	0.00143279	0.0788034
chr6:32595874	C	68		T	26	1.73169e-05	0.00160089	0.0896497
chr2:174763936	A	66		G	25	2.02833e-05	0.00184222	0.105007
chr7:134871775	T	44		C	12	2.08766e-05	0.00186341	0.108078
chr3:122920712	T	32		C	6	2.43426e-05	0.00213596	0.126021
chr2:101179341	G	9		A	38	2.4904e-05	0.0021488	0.128928
chr5:43009529	A	36		G	8	2.54486e-05	0.00215979	0.131747
chr4:185769900	G	70		A	28	2.64024e-05	0.0022046	0.136685
chr6:32636263	T	49		A	100	3.56712e-05	0.00293126	0.18467
chr1:145209116	T	53		C	18	3.88476e-05	0.00314241	0.201114
chr6:32577854	G	31		A	6	4.12576e-05	0.00323622	0.213591
chr6:32784783	C	31		T	6	4.12576e-05	0.00323622	0.213591
chr4:17578817	G	7		A	33	4.2277e-05	0.00326669	0.218868
chr19:50879675	G	64		T	25	4.32152e-05	0.00327797	0.223725
chr6:32605043	T	20		C	56	4.36893e-05	0.00327797	0.22618
chr6:32498151	C	44		G	13	4.71044e-05	0.00348371	0.243859
chr19:49078141	G	24		A	62	5.08365e-05	0.00370677	0.263181
chr19:1021784	G	32		A	74	5.54198e-05	0.00398484	0.286908
chr4:170533776	G	48		A	97	5.77741e-05	0.00409721	0.299097
chr4:164088059	C	51		T	101	6.12504e-05	0.00414808	0.317093
chr4:185769840	C	38		T	10	6.16964e-05	0.00414808	0.319402
chr11:120706789	G	38		C	10	6.16964e-05	0.00414808	0.319402
chr15:50716635	C	38		G	10	6.16964e-05	0.00414808	0.319402
chr12:498714	A	28		G	5	6.61877e-05	0.004393	0.342654
chr6:32605016	A	39		G	11	9.02149e-05	0.00591193	0.467043
chr6:32557617	G	35		T	9	0.000106045	0.00686242	0.548993
chr1:17231724	G	5		A	27	0.000113074	0.00713884	0.585385
chrX:1591004	C	27		T	5	0.000113074	0.00713884	0.585385
chr19:2452911	A	31		C	7	0.000116167	0.00724574	0.601397
chr6:28048624	T	38		C	11	0.000141971	0.00874979	0.734982
chr19:58912788	C	56		A	22	0.000149482	0.00910431	0.773866
chr1:47644902	T	60		C	110	0.000154912	0.00929232	0.801979
chr11:57479864	C	68		T	30	0.000156158	0.00929232	0.808432
chr6:2940886	C	30		T	7	0.000191076	0.0112241	0.989203
chr2:113570493	C	28		T	6	0.000195126	0.0112241	1
chr6:32577858	G	28		A	6	0.000195126	0.0112241	1
chr18:76829075	G	73		T	34	0.000206375	0.0117407	1
chr17:56709086	C	11		T	37	0.000222245	0.012452	1
chr1:235667979	G	61		C	26	0.000223689	0.012452	1
chr2:11890764	T	56		C	23	0.000263637	0.0145197	1
chr4:17578818	G	9		C	33	0.000271539	0.0147975	1
chr2:118845819	G	27		A	6	0.000324063	0.0172956	1
chr2:219155907	A	6		T	27	0.000324063	0.0172956	1
chr6:113949001	C	11		T	36	0.000346001	0.0180934	1
chr11:57479732	G	36		C	11	0.000346001	0.0180934	1
chr1:45187330	G	18		A	47	0.00042213	0.0218537	1
chr12:105035860	C	48		T	19	0.000521613	0.0266136	1
chr19:39921479	C	60		G	27	0.000524355	0.0266136	1
chr22:37880650	T	6		C	26	0.000535053	0.0268929	1
chr2:177796662	T	24		C	5	0.000546113	0.0271849	1
chr2:242577022	C	45		T	85	0.000571523	0.0281788	1
chr1:149223906	A	43		C	16	0.000584365	0.0285401	1
chr1:144533715	G	10		A	33	0.000606107	0.0293254	1
chr1:168312082	A	31		G	9	0.000679548	0.0325743	1
chr11:108338340	A	12		G	36	0.00071727	0.0337573	1
chr19:35168913	G	12		C	36	0.00071727	0.0337573	1
chr6:32145999	C	59		G	27	0.00073171	0.0340317	1
chr2:132250656	C	104		G	60	0.000736247	0.0340317	1
chr7:44954786	A	7		G	27	0.000821395	0.0376315	1
chr1:84226494	A	6		C	25	0.00087791	0.0398679	1
chr7:1199790	C	65		G	32	0.00104961	0.0471248	1
chr6:291756	T	30		C	9	0.00106502	0.0471248	1
chr22:30592487	G	9		C	30	0.00106502	0.0471248	1
chr19:13056532	A	69		G	35	0.00110862	0.0486384	1
chr7:44954816	T	8		C	28	0.00119324	0.0514785	1
chr19:41769104	A	8		C	28	0.00119324	0.0514785	1
chr7:45808702	C	68		G	112	0.00128604	0.0548925	1
chr9:66458499	T	22		C	50	0.00129358	0.0548925	1
chr19:11849736	C	7		T	26	0.00131873	0.0555045	1
chr9:139377498	C	71		G	37	0.00138164	0.0576835	1
chr2:152475938	T	24		G	6	0.00143091	0.0587921	1
chr19:54024078	C	24		T	6	0.00143091	0.0587921	1
chr11:120706759	C	39		G	15	0.00149626	0.0609932	1
chr6:135818897	C	48		A	21	0.00155032	0.062217	1
chr7:151047142	A	21		G	48	0.00155032	0.062217	1
chr7:1199787	A	62		C	31	0.00171276	0.0682075	1
chr6:342227	G	63		A	32	0.00192435	0.0760485	1
chr7:45808776	A	35		G	67	0.00199281	0.0781572	1
chr1:165600146	G	25		A	7	0.0021024	0.0806232	1
chr4:177230482	C	25		T	7	0.0021024	0.0806232	1
chr6:137539879	G	7		C	25	0.0021024	0.0806232	1
chr7:1199791	C	64		G	33	0.00215155	0.0819014	1
chr12:104351057	C	36		A	68	0.00220943	0.0834908	1
chr3:73045871	G	23		A	6	0.0023157	0.0862473	1
chr12:10365670	G	6		C	23	0.0023157	0.0862473	1
chr3:183146433	C	58		G	29	0.00247942	0.0915154	1
chr17:74178338	C	21		T	5	0.00249392	0.0915154	1
chr7:45808753	A	50		G	86	0.00255873	0.0915154	1
chr1:144534273	G	9		A	28	0.00256321	0.0915154	1
chr16:89883208	T	9		C	28	0.00256321	0.0915154	1
chr20:2644975	T	28		C	9	0.00256321	0.0915154	1
chr5:118603817	G	11		A	31	0.00288725	0.101682	1
chr6:3157798	A	31		G	11	0.00288725	0.101682	1
chr11:108338339	C	34		G	13	0.00308768	0.108006	1
chr16:20912371	C	10		T	29	0.00337785	0.117363	1
chr1:156698265	C	27		T	54	0.00359635	0.124122	1
chr14:23058343	C	18		G	41	0.00379371	0.129481	1
chr1:179335158	T	35		C	14	0.00380165	0.129481	1
chr6:6407787	G	38		A	16	0.00383827	0.129874	1
chr11:57435255	T	27		G	9	0.00393317	0.131107	1
chr18:6056847	T	9		C	27	0.00393317	0.131107	1
chr6:32145993	C	55		G	28	0.00403921	0.131107	1
chr3:49711234	C	20		G	5	0.00407732	0.131107	1
chr7:141437957	T	20		C	5	0.00407732	0.131107	1
chr9:69065535	C	20		A	5	0.00407732	0.131107	1
chr11:64038680	C	20		G	5	0.00407732	0.131107	1
chr16:68482558	C	20		G	5	0.00407732	0.131107	1
chr1:38156343	G	63		A	34	0.0042258	0.135043	1
chr16:72042682	A	30		C	11	0.004324	0.13684	1
chr8:17780157	A	26		G	52	0.00433488	0.13684	1
chr12:57030686	C	42		T	19	0.00444402	0.139304	1
chr13:27825375	T	29		C	56	0.00451164	0.139304	1
chr3:17193348	A	25		C	8	0.00455138	0.139304	1
chr14:98700689	A	8		G	25	0.00455138	0.139304	1
chr17:43662532	C	17		T	39	0.00456153	0.139304	1
chr10:102027407	C	55		T	90	0.00458135	0.139304	1
chr2:106444338	T	15		C	36	0.00460131	0.139304	1
chr6:32498189	G	33		C	61	0.00507844	0.152855	1
chr2:231778776	A	43		G	20	0.0051524	0.154185	1
chr9:91101832	G	7		A	23	0.00522288	0.155396	1
chr6:2379640	C	12		T	31	0.00540157	0.159794	1
chr18:76829069	A	70		C	40	0.00544743	0.160235	1
chr8:29266126	G	34		A	14	0.0055152	0.161312	1
chrX:951162	G	9		T	26	0.00598812	0.17416	1
chr7:41921492	C	38		T	17	0.0064558	0.183999	1
chr13:34253569	A	38		T	17	0.0064558	0.183999	1
chr11:57479848	A	46		C	77	0.006591	0.183999	1
chr17:43662525	T	15		G	35	0.00660045	0.183999	1
chr19:18392643	C	13		T	32	0.00660882	0.183999	1
chr1:16971311	G	19		A	5	0.00661075	0.183999	1
chr1:144534045	T	5		C	19	0.00661075	0.183999	1
chr6:36308639	A	5		G	19	0.00661075	0.183999	1
chr5:34592071	C	24		G	8	0.00700037	0.192771	1
chr8:33371146	G	24		T	8	0.00700037	0.192771	1
chr3:19988567	A	69		G	40	0.00704075	0.192857	1
chr17:43662530	C	18		T	39	0.00750818	0.204578	1
chr20:44420637	A	46		G	23	0.00762052	0.206552	1
chr6:3157809	T	36		C	16	0.00778744	0.208889	1
chr19:45004645	G	16		A	36	0.00778744	0.208889	1
chr1:144533972	G	12		C	30	0.0079159	0.210869	1
chr22:43011403	C	33		T	14	0.00794273	0.210869	1
chr1:40840296	T	7		A	22	0.00813006	0.212572	1
chr9:66458266	A	22		G	7	0.00813006	0.212572	1
chr16:2977262	G	7		A	22	0.00813006	0.212572	1
chr4:100485255	G	77		A	47	0.00893341	0.232403	1
chr6:145671457	A	9		T	25	0.00904119	0.234031	1
chr19:11302807	G	20		A	6	0.00935531	0.24089	1
chr1:179335162	C	34		G	15	0.00939924	0.24089	1
chr16:68790502	C	34		T	60	0.00954781	0.243493	1
chr1:38455891	C	5		G	18	0.010622	0.261858	1
chr3:122872205	A	5		G	18	0.010622	0.261858	1
chr6:26569135	T	18		C	5	0.010622	0.261858	1
chr6:31430752	G	5		A	18	0.010622	0.261858	1
chr6:135818818	C	5		T	18	0.010622	0.261858	1
chr8:101484612	G	5		C	18	0.010622	0.261858	1
chrX:284617	G	5		A	18	0.010622	0.261858	1
chr8:27173029	G	8		A	23	0.0106738	0.261888	1
chr17:41438468	C	62		T	36	0.0111745	0.27288	1
chr18:10878927	T	10		C	26	0.011331	0.275401	1
chr5:464153	C	29		T	12	0.0115078	0.278392	1
chr1:29063236	G	7		A	21	0.012541	0.299191	1
chr10:121356658	G	7		A	21	0.012541	0.299191	1
chr22:20978672	A	21		G	7	0.012541	0.299191	1
chr3:33482376	A	36		T	17	0.0126603	0.299281	1
chr6:31240041	T	17		C	36	0.0126603	0.299281	1
chr20:33865895	G	40		A	20	0.0134893	0.31554	1
chr16:89883224	C	9		G	24	0.013531	0.31554	1
chr19:49955155	G	24		C	9	0.013531	0.31554	1
chr14:35591174	T	30		C	13	0.0137182	0.318471	1
chr8:141521151	C	11		G	27	0.013853	0.318741	1
chr13:75999687	G	27		A	11	0.013853	0.318741	1
chr9:66455952	T	19		C	6	0.0146333	0.333729	1
chr17:16342813	T	6		C	19	0.0146333	0.333729	1
chr4:120375752	G	103		A	70	0.0147383	0.33465	1
chr18:2571411	G	48		A	76	0.0149846	0.338757	1
chr6:31939898	C	58		T	88	0.0160989	0.359819	1
chr17:73663372	A	88		T	58	0.0160989	0.359819	1
chr22:24407581	A	22		G	8	0.0161248	0.359819	1
chr1:179853096	C	38		G	63	0.0165059	0.365765	1
chr5:150505177	C	25		T	10	0.0166738	0.365765	1
chr7:1156992	T	25		C	10	0.0166738	0.365765	1
chr11:60829178	A	10		G	25	0.0166738	0.365765	1
chr1:101836932	C	5		A	17	0.0169005	0.366084	1
chr15:65185884	G	17		T	5	0.0169005	0.366084	1
chr18:33709762	G	17		C	5	0.0169005	0.366084	1
chr17:62915693	G	23		T	43	0.0186573	0.402453	1
chr9:66455049	C	20		T	7	0.0191573	0.411524	1
chr17:49198461	G	18		A	36	0.0198343	0.414033	1
chr7:1199804	T	66		C	41	0.0199004	0.414033	1
chr19:57751972	T	99		C	68	0.0199861	0.414033	1
chr6:26328366	G	23		A	9	0.0200616	0.414033	1
chr8:27173037	C	23		G	9	0.0200616	0.414033	1
chr15:90777459	A	23		G	9	0.0200616	0.414033	1
chr19:984218	T	23		C	9	0.0200616	0.414033	1
chr1:38940464	T	11		C	26	0.0200739	0.414033	1
chr12:92566655	T	26		C	11	0.0200739	0.414033	1
chr18:77794410	C	11		T	26	0.0200739	0.414033	1
chr10:13344169	G	48		A	27	0.0202984	0.417003	1
chr10:126605316	A	62		G	38	0.0209787	0.429276	1
chr1:17231444	T	53		C	31	0.0213832	0.43583	1
chr16:2021893	A	49		G	28	0.0220335	0.447322	1
chr4:184580315	C	22		A	41	0.022575	0.452854	1
chr1:144534096	T	18		C	6	0.0226558	0.452854	1
chr2:46033907	G	6		A	18	0.0226558	0.452854	1
chr9:66455413	T	18		A	6	0.0226558	0.452854	1
chr10:64374312	C	54		T	32	0.0229826	0.457619	1
chr21:46707897	C	12		G	27	0.0237027	0.470149	1
chr6:31705864	C	34		T	17	0.0240929	0.472981	1
chr6:141805035	G	8		T	21	0.0241195	0.472981	1
chr10:105231314	G	8		A	21	0.0241195	0.472981	1
chr10:14602474	G	10		T	24	0.0243065	0.473063	1
chr19:5790711	C	10		T	24	0.0243065	0.473063	1
chr6:32595906	T	38		C	20	0.024746	0.479814	1
chr2:201754063	T	41		C	65	0.0250213	0.483342	1
chr4:10118733	C	30		T	51	0.0256544	0.493727	1
chr19:47759873	T	31		G	15	0.0258961	0.496533	1
chr3:121553904	A	16		G	5	0.0266037	0.500827	1
chr8:101917721	T	16		C	5	0.0266037	0.500827	1
chr12:54954306	C	16		T	5	0.0266037	0.500827	1
chr16:61076	C	16		G	5	0.0266037	0.500827	1
chr18:77793965	C	5		T	16	0.0266037	0.500827	1
chr5:176730775	T	21		A	39	0.0273401	0.511703	1
chr10:64374360	G	47		A	72	0.0273791	0.511703	1
chr15:94850238	T	28		A	13	0.0275332	0.512731	1
chr12:92566637	T	11		C	25	0.0288167	0.52976	1
chr4:48343550	C	19		T	7	0.0289593	0.52976	1
chr11:95512060	G	19		A	7	0.0289593	0.52976	1
chr15:90777443	A	19		G	7	0.0289593	0.52976	1
chr17:27055440	G	7		A	19	0.0289593	0.52976	1
chr5:34534533	C	16		T	32	0.0293049	0.533075	1
chr3:93781615	G	9		T	22	0.0294494	0.533075	1
chr10:24672829	G	9		A	22	0.0294494	0.533075	1
chr13:45915481	A	58		C	36	0.0297664	0.536936	1
chr8:117778607	T	19		C	36	0.0300289	0.537923	1
chr12:122356435	A	19		G	36	0.0300289	0.537923	1
chr1:202129196	T	14		C	29	0.0315395	0.5611	1
chr3:122329160	A	14		G	29	0.0315395	0.5611	1
chr9:71394724	C	17		T	33	0.0328391	0.58222	1
chr7:1199912	G	72		A	101	0.0329698	0.582541	1
chr6:27440932	T	26		C	12	0.0335524	0.584978	1
chr12:56915547	G	26		A	12	0.0335524	0.584978	1
chr21:45616275	C	52		G	77	0.0341867	0.584978	1
chr1:144534373	A	17		G	6	0.0346897	0.584978	1
chr1:144534375	C	6		A	17	0.0346897	0.584978	1
chr3:4876115	G	17		T	6	0.0346897	0.584978	1
chr3:148943203	C	17		T	6	0.0346897	0.584978	1
chr6:32577889	C	6		T	17	0.0346897	0.584978	1
chr6:36165213	T	6		C	17	0.0346897	0.584978	1
chr9:92331713	A	6		G	17	0.0346897	0.584978	1
chr10:52020651	A	17		C	6	0.0346897	0.584978	1
chr14:31323931	T	6		C	17	0.0346897	0.584978	1
chr16:14404699	A	17		C	6	0.0346897	0.584978	1
chr16:14404700	G	17		A	6	0.0346897	0.584978	1
chr7:2059547	T	10		C	23	0.035082	0.589674	1
chr19:10362882	G	63		A	90	0.035211	0.589927	1
chr4:100485244	G	84		C	58	0.0355375	0.590445	1
chr8:103251190	G	20		T	8	0.0356981	0.590445	1
chr9:115142078	G	8		A	20	0.0356981	0.590445	1
chr19:7723461	C	8		T	20	0.0356981	0.590445	1
chr10:97592297	G	38		C	21	0.0363432	0.599199	1
chr4:109541616	C	49		T	73	0.0368775	0.606078	1
chr6:80714233	G	13		T	27	0.0384773	0.628382	1
chr17:43662572	A	13		T	27	0.0384773	0.628382	1
chr13:21476976	G	29		C	48	0.0395395	0.640929	1
chr3:140660559	C	58		A	37	0.0396082	0.640929	1
chr10:97592286	A	39		G	22	0.039617	0.640929	1
chr6:32578040	G	35		C	19	0.0402236	0.645432	1
chr6:32636376	C	35		G	19	0.0402236	0.645432	1
chr1:144932086	G	11		C	24	0.0409596	0.645432	1
chr11:3862788	T	24		C	11	0.0409596	0.645432	1
chr1:109505835	G	5		T	15	0.0413895	0.645432	1
chr3:64149689	G	5		C	15	0.0413895	0.645432	1
chr4:10118484	G	5		T	15	0.0413895	0.645432	1
chr5:59837476	G	5		A	15	0.0413895	0.645432	1
chr6:26597333	G	15		A	5	0.0413895	0.645432	1
chr13:45342624	C	15		G	5	0.0413895	0.645432	1
chr16:31470540	C	5		T	15	0.0413895	0.645432	1
chr3:10028690	G	26		A	44	0.0413914	0.645432	1
chr13:27825405	G	76		A	52	0.0416383	0.647332	1
chr14:55738907	A	54		G	34	0.0422106	0.647652	1
chr1:10270496	G	9		A	21	0.0427739	0.647652	1
chr2:217277249	C	21		T	9	0.0427739	0.647652	1
chr8:29327107	C	9		T	21	0.0427739	0.647652	1
chr9:114672865	C	9		T	21	0.0427739	0.647652	1
chr17:7137950	C	9		G	21	0.0427739	0.647652	1
chr19:7208242	G	21		A	9	0.0427739	0.647652	1
chr22:19132325	A	77		G	53	0.0432551	0.647652	1
chr1:148556752	A	7		C	18	0.0432853	0.647652	1
chr2:242626479	C	7		T	18	0.0432853	0.647652	1
chr4:6642331	G	7		A	18	0.0432853	0.647652	1
chr10:73808467	C	7		A	18	0.0432853	0.647652	1
chr12:125412376	A	18		G	7	0.0432853	0.647652	1
chr19:18392642	C	14		T	28	0.0435585	0.647996	1
chr22:43539431	A	28		T	14	0.0435585	0.647996	1
chr7:89975920	A	40		T	61	0.0460441	0.683009	1
chr16:10869138	G	24		C	41	0.0463535	0.685634	1
chr9:66458449	T	25		A	12	0.047031	0.693674	1
chr19:7208110	C	37		G	21	0.0479403	0.705077	1
chr2:28974466	C	29		T	15	0.0487668	0.712733	1
chr2:55277641	C	15		G	29	0.0487668	0.712733	1
chr9:71394723	A	33		C	18	0.0488739	0.712733	1
chr6:32636364	G	25		A	42	0.0498001	0.716841	1
chr4:14964757	T	22		C	10	0.0501025	0.716841	1
chr6:31126252	A	10		C	22	0.0501025	0.716841	1
chr7:32530105	C	22		G	10	0.0501025	0.716841	1
chr10:104677887	A	10		C	22	0.0501025	0.716841	1
chr12:105089529	A	22		G	10	0.0501025	0.716841	1
chr6:30181275	A	52		G	33	0.0502509	0.716841	1
chr4:10118725	C	47		T	29	0.0504524	0.716841	1
chr9:139010715	C	19		T	8	0.052239	0.716841	1
chr13:21050174	T	19		C	8	0.052239	0.716841	1
chr14:72943752	C	8		T	19	0.052239	0.716841	1
chr19:44079687	A	19		G	8	0.052239	0.716841	1
chr5:169098298	G	76		A	53	0.0523235	0.716841	1
chr1:173837306	T	6		C	16	0.0524788	0.716841	1
chr1:221967817	A	16		G	6	0.0524788	0.716841	1
chr2:8549440	C	6		A	16	0.0524788	0.716841	1
chr6:32441679	G	16		A	6	0.0524788	0.716841	1
chr12:28343916	G	16		A	6	0.0524788	0.716841	1
chr12:125412381	A	6		G	16	0.0524788	0.716841	1
chr19:2610822	C	16		T	6	0.0524788	0.716841	1
chr19:6773831	G	16		T	6	0.0524788	0.716841	1
chr20:50098285	G	16		A	6	0.0524788	0.716841	1
chr22:22222103	A	6		T	16	0.0524788	0.716841	1
chr22:42466905	C	6		T	16	0.0524788	0.716841	1
chr19:57831707	G	26		A	13	0.0532519	0.724092	1
chr6:31430799	T	43		G	26	0.0532894	0.724092	1
chr6:26189356	G	30		C	16	0.054076	0.732858	1
chr18:9101947	T	39		G	23	0.0558972	0.755561	1
chr8:109455802	A	27		G	44	0.0568147	0.765962	1
chr8:30013759	C	23		A	11	0.0576127	0.768713	1
chr9:5629133	G	23		A	11	0.0576127	0.768713	1
chr11:30344883	G	23		C	11	0.0576127	0.768713	1
chr16:420678	T	11		C	23	0.0576127	0.768713	1
chr12:122356436	T	20		C	35	0.0580641	0.772746	1
chr6:32577785	G	46		A	67	0.0594307	0.786903	1
chr1:17231508	T	27		C	14	0.0595839	0.786903	1
chr10:126150388	A	14		C	27	0.0595839	0.786903	1
chr18:9101946	C	40		G	24	0.0599412	0.789607	1
chr1:38156427	T	9		C	20	0.0614283	0.799032	1
chr2:228321614	T	20		C	9	0.0614283	0.799032	1
chr8:33371150	G	20		A	9	0.0614283	0.799032	1
chr9:6681354	G	20		A	9	0.0614283	0.799032	1
chr17:75456318	G	20		A	9	0.0614283	0.799032	1
chr2:85555262	G	14		T	5	0.0635681	0.802466	1
chr3:2569120	T	5		C	14	0.0635681	0.802466	1
chr3:160383815	C	14		G	5	0.0635681	0.802466	1
chr4:38751673	T	5		C	14	0.0635681	0.802466	1
chr7:128694976	T	14		C	5	0.0635681	0.802466	1
chr9:79029798	G	5		C	14	0.0635681	0.802466	1
chr10:47639890	C	5		A	14	0.0635681	0.802466	1
chr10:67261194	T	5		G	14	0.0635681	0.802466	1
chr17:16892334	C	5		T	14	0.0635681	0.802466	1
chr19:35168629	G	14		A	5	0.0635681	0.802466	1
chr22:43044765	A	5		G	14	0.0635681	0.802466	1
chr2:8818984	G	17		C	7	0.0639147	0.802466	1
chr2:113563362	T	7		C	17	0.0639147	0.802466	1
chr9:66456005	C	17		T	7	0.0639147	0.802466	1
chr19:13056557	A	25		G	41	0.0640175	0.802466	1
chr11:108535637	C	18		T	32	0.0649086	0.809716	1
chr19:17887563	A	18		G	32	0.0649086	0.809716	1
chr17:41438562	T	45		C	65	0.0695652	0.865719	1
chr17:26645991	A	33		G	19	0.0703942	0.870075	1
chr3:144148905	C	21		A	10	0.0707555	0.870075	1
chr16:3200660	G	10		A	21	0.0707555	0.870075	1
chr17:36908123	C	21		T	10	0.0707555	0.870075	1
chr17:80416392	G	21		A	10	0.0707555	0.870075	1
chr5:5422678	G	38		A	23	0.0721774	0.882405	1
chr8:91480068	A	43		G	27	0.0722379	0.882405	1
chr6:24721165	C	16		T	29	0.0724543	0.882405	1
chr7:108166790	A	16		G	29	0.0724543	0.882405	1
chr4:109541603	T	60		A	41	0.072757	0.882405	1
chr17:56415396	A	13		G	25	0.0729514	0.882405	1
chr19:39971432	G	13		C	25	0.0729514	0.882405	1
chr1:3566706	A	18		G	8	0.0755187	0.899219	1
chr2:46769135	T	8		C	18	0.0755187	0.899219	1
chr7:38217683	A	8		G	18	0.0755187	0.899219	1
chr9:140655579	C	8		T	18	0.0755187	0.899219	1
chr15:51973650	C	8		G	18	0.0755187	0.899219	1
chr22:39795683	C	18		G	8	0.0755187	0.899219	1
chr11:119252448	C	37		T	55	0.0757602	0.899219	1
chr1:59165838	T	34		G	20	0.0759047	0.899219	1
chr6:41889223	G	20		A	34	0.0759047	0.899219	1
chr1:221917338	A	6		G	15	0.0783539	0.908229	1
chr5:125774155	G	15		A	6	0.0783539	0.908229	1
chr7:91570129	T	6		C	15	0.0783539	0.908229	1
chr10:52020654	A	6		G	15	0.0783539	0.908229	1
chr14:55737832	A	15		C	6	0.0783539	0.908229	1
chr19:1941121	C	15		G	6	0.0783539	0.908229	1
chr20:32308275	C	15		T	6	0.0783539	0.908229	1
chr22:20978719	T	15		C	6	0.0783539	0.908229	1
chr22:22222320	T	15		G	6	0.0783539	0.908229	1
chr6:109416586	C	33		T	50	0.0784196	0.908229	1
chr16:71879868	C	81		A	106	0.0789713	0.912577	1
chr6:26328365	A	22		G	11	0.0801433	0.924058	1
chr6:32636392	T	14		A	26	0.0806905	0.926241	1
chr6:33043526	C	26		T	14	0.0806905	0.926241	1
chr7:150755173	T	35		G	21	0.0814268	0.932625	1
chr9:34049224	T	56		A	77	0.0824913	0.942732	1
chr9:132597721	T	31		G	18	0.0854331	0.97206	1
chr19:51182747	T	31		G	18	0.0854331	0.97206	1
chr19:10764914	A	36		G	22	0.0869489	0.978785	1
chr1:45196837	G	9		C	19	0.0871586	0.978785	1
chr2:153032593	G	9		A	19	0.0871586	0.978785	1
chr5:143155045	G	9		A	19	0.0871586	0.978785	1
chr13:21050170	G	19		C	9	0.0871586	0.978785	1
chr14:94434102	A	9		G	19	0.0871586	0.978785	1
chr6:32636385	A	15		T	27	0.0884295	0.984516	1
chr7:72936602	G	15		C	27	0.0884295	0.984516	1
chr9:37375178	A	15		C	27	0.0884295	0.984516	1
chr16:3208896	T	15		C	27	0.0884295	0.984516	1
chr6:30227246	T	47		A	31	0.0887824	0.986175	1
chr6:74363837	C	12		T	23	0.0895311	0.986175	1
chr8:6606142	C	23		T	12	0.0895311	0.986175	1
chr10:49514751	C	23		G	12	0.0895311	0.986175	1
chr11:9406129	G	23		A	12	0.0895311	0.986175	1
chr14:21945415	A	19		G	32	0.0919145	0.991944	1
chr2:85645593	A	7		C	16	0.0931396	0.991944	1
chr3:119041825	T	7		C	16	0.0931396	0.991944	1
chr6:10534503	C	16		T	7	0.0931396	0.991944	1
chr6:32577975	T	16		C	7	0.0931396	0.991944	1
chr12:120875790	C	16		T	7	0.0931396	0.991944	1
chr17:56409571	C	7		T	16	0.0931396	0.991944	1
chr17:78239532	T	7		C	16	0.0931396	0.991944	1
chr19:1383649	G	7		T	16	0.0931396	0.991944	1
chr6:135376058	T	28		C	16	0.0961418	0.991944	1
chr1:150039678	A	5		G	13	0.0962524	0.991944	1
chr1:158982477	G	13		T	5	0.0962524	0.991944	1
chr1:235668161	T	13		C	5	0.0962524	0.991944	1
chr2:75660160	G	13		A	5	0.0962524	0.991944	1
chr3:128369104	G	5		A	13	0.0962524	0.991944	1
chr5:78810199	C	13		G	5	0.0962524	0.991944	1
chr6:298807	G	13		A	5	0.0962524	0.991944	1
chr6:5133240	T	13		A	5	0.0962524	0.991944	1
chr6:14211277	C	13		G	5	0.0962524	0.991944	1
chr6:27471515	G	5		A	13	0.0962524	0.991944	1
chr9:134544226	C	5		T	13	0.0962524	0.991944	1
chr10:89395644	G	13		A	5	0.0962524	0.991944	1
chr12:51441897	G	13		A	5	0.0962524	0.991944	1
chr12:123131651	C	5		T	13	0.0962524	0.991944	1
chr13:51484445	T	5		C	13	0.0962524	0.991944	1
chr14:21457945	C	13		T	5	0.0962524	0.991944	1
chr14:106169687	T	5		A	13	0.0962524	0.991944	1
chr15:44036364	G	13		A	5	0.0962524	0.991944	1
chr16:75252327	G	13		A	5	0.0962524	0.991944	1
chr17:8859966	T	5		C	13	0.0962524	0.991944	1
chr17:45737512	C	5		T	13	0.0962524	0.991944	1
chr20:2083050	C	5		A	13	0.0962524	0.991944	1
chr6:116575344	G	55		T	38	0.0965652	0.991944	1
chr22:32058269	G	69		A	91	0.0965694	0.991944	1
chr7:103848482	T	38		G	24	0.0979544	0.991975	1
chr16:639819	C	38		T	24	0.0979544	0.991975	1
chr17:18684487	A	20		G	33	0.0983706	0.991975	1
chr8:74884530	G	63		T	84	0.0987007	0.991975	1
chr1:200638662	G	20		A	10	0.0987371	0.991975	1
chr3:194408704	G	10		A	20	0.0987371	0.991975	1
chr6:26328353	T	20		C	10	0.0987371	0.991975	1
chr7:5013688	G	20		A	10	0.0987371	0.991975	1
chr17:16892265	G	10		A	20	0.0987371	0.991975	1
chr1:144533982	G	13		A	24	0.0988717	0.991975	1
chr5:76034763	G	13		C	24	0.0988717	0.991975	1
chr11:94886463	G	13		A	24	0.0988717	0.991975	1
chr19:41770231	A	29		T	44	0.100644	1	1
chr11:18548546	A	39		G	25	0.103422	1	1
chr6:32605197	G	29		A	17	0.103805	1	1
chr13:45491899	T	17		C	29	0.103805	1	1
chr7:127032807	C	34		G	21	0.104789	1	1
chr5:172234341	C	35		G	51	0.105225	1	1
chr1:53169018	A	8		G	17	0.107752	1	1
chr1:171750471	A	17		G	8	0.107752	1	1
chr3:14220095	C	8		G	17	0.107752	1	1
chr3:46580830	A	8		T	17	0.107752	1	1
chr4:48130185	T	17		C	8	0.107752	1	1
chr6:29720997	G	17		A	8	0.107752	1	1
chr6:32577981	G	17		A	8	0.107752	1	1
chr6:32591183	G	17		A	8	0.107752	1	1
chr8:103546942	C	8		G	17	0.107752	1	1
chr10:70805381	G	8		A	17	0.107752	1	1
chr12:108155108	G	17		A	8	0.107752	1	1
chr14:69262441	G	8		A	17	0.107752	1	1
chr19:39421388	G	17		A	8	0.107752	1	1
chr6:32577784	T	47		C	65	0.107782	1	1
chr5:95144677	G	25		A	14	0.108129	1	1
chr11:93862020	T	25		C	14	0.108129	1	1
chr17:46048412	G	14		T	25	0.108129	1	1
chr11:118230359	C	36		T	52	0.109295	1	1
chr17:41438653	A	31		G	46	0.110016	1	1
chr5:178157756	A	21		G	11	0.110184	1	1
chr8:6264130	C	21		G	11	0.110184	1	1
chr14:71825113	T	21		C	11	0.110184	1	1
chr16:74641012	C	11		T	21	0.110184	1	1
chr8:37749477	A	27		G	41	0.114254	1	1
chr1:101836994	T	6		C	14	0.115318	1	1
chr1:179852074	C	6		T	14	0.115318	1	1
chr1:200597688	C	6		T	14	0.115318	1	1
chr2:113931430	T	14		C	6	0.115318	1	1
chr3:113234141	C	14		G	6	0.115318	1	1
chr4:36324548	A	14		C	6	0.115318	1	1
chr4:140375296	C	6		G	14	0.115318	1	1
chr7:23450077	C	6		T	14	0.115318	1	1
chr8:100025288	C	14		T	6	0.115318	1	1
chr9:19451605	G	14		T	6	0.115318	1	1
chr15:22461885	T	14		C	6	0.115318	1	1
chr15:41782728	C	6		A	14	0.115318	1	1
chr17:20946682	C	14		A	6	0.115318	1	1
chr17:44270181	G	6		A	14	0.115318	1	1
chr19:3155394	C	14		T	6	0.115318	1	1
chr19:37019647	C	6		T	14	0.115318	1	1
chr19:41193580	G	14		A	6	0.115318	1	1
chr19:50432704	G	6		C	14	0.115318	1	1
chr9:71394865	G	83		A	63	0.11554	1	1
chr12:133706994	G	15		C	26	0.117275	1	1
chr7:45026247	A	44		C	61	0.118	1	1
chr19:33463058	G	19		A	31	0.11892	1	1
chr6:29910277	G	33		C	48	0.119274	1	1
chr19:30097268	C	33		G	48	0.119274	1	1
chr1:195164692	C	22		T	12	0.121449	1	1
chr5:150505189	C	12		T	22	0.121449	1	1
chr8:136935525	G	12		A	22	0.121449	1	1
chr12:90156378	C	22		A	12	0.121449	1	1
chr9:113570699	A	18		T	9	0.122078	1	1
chr9:126981215	A	9		G	18	0.122078	1	1
chr8:117778673	A	29		G	43	0.124918	1	1
chr12:21654644	A	29		C	43	0.124918	1	1
chr8:49427167	G	25		A	38	0.129918	1	1
chr6:32498143	T	13		C	23	0.132498	1	1
chr21:43835492	T	23		C	13	0.132498	1	1
chr1:16871193	C	15		T	7	0.133801	1	1
chr2:10886098	T	15		C	7	0.133801	1	1
chr3:167452991	T	7		C	15	0.133801	1	1
chr4:4291825	C	7		T	15	0.133801	1	1
chr4:39611106	G	7		C	15	0.133801	1	1
chr5:33440946	C	15		T	7	0.133801	1	1
chr5:96143845	C	15		T	7	0.133801	1	1
chr6:36308644	A	15		G	7	0.133801	1	1
chr6:74290291	A	7		G	15	0.133801	1	1
chr11:17229466	C	15		A	7	0.133801	1	1
chr12:125412387	A	15		G	7	0.133801	1	1
chr14:89897342	C	15		T	7	0.133801	1	1
chr15:67378407	G	15		C	7	0.133801	1	1
chr15:75384375	A	7		C	15	0.133801	1	1
chr19:17216624	G	7		A	15	0.133801	1	1
chr20:55968113	A	7		G	15	0.133801	1	1
chr1:45187285	G	17		A	28	0.135156	1	1
chr19:58951811	C	17		A	28	0.135156	1	1
chr6:116575276	T	66		G	49	0.13535	1	1
chr1:89990440	C	10		T	19	0.136046	1	1
chr5:52095943	G	19		A	10	0.136046	1	1
chr6:27446566	T	10		C	19	0.136046	1	1
chr12:14520241	T	10		C	19	0.136046	1	1
chr13:21050176	T	19		C	10	0.136046	1	1
chr16:21531609	C	19		T	10	0.136046	1	1
chr20:60982505	A	19		G	10	0.136046	1	1
chr12:120884328	C	40		T	27	0.142071	1	1
chr4:37828186	T	24		C	14	0.143307	1	1
chr10:126150338	T	14		C	24	0.143307	1	1
chr19:10764867	G	24		C	14	0.143307	1	1
chr1:19924325	C	12		T	5	0.143463	1	1
chr1:20037489	T	12		G	5	0.143463	1	1
chr1:85328625	G	5		A	12	0.143463	1	1
chr1:144534027	T	12		G	5	0.143463	1	1
chr1:148000717	C	5		T	12	0.143463	1	1
chr1:200597650	T	5		C	12	0.143463	1	1
chr3:6759247	T	12		C	5	0.143463	1	1
chr3:58200746	T	12		G	5	0.143463	1	1
chr3:66444615	G	5		A	12	0.143463	1	1
chr3:131424712	C	12		T	5	0.143463	1	1
chr3:186649197	A	5		G	12	0.143463	1	1
chr4:187123189	C	5		T	12	0.143463	1	1
chr5:892846	C	5		T	12	0.143463	1	1
chr5:55709102	G	5		A	12	0.143463	1	1
chr5:60615886	A	5		G	12	0.143463	1	1
chr6:31239227	T	5		C	12	0.143463	1	1
chr6:32577563	G	5		C	12	0.143463	1	1
chr6:32634661	A	12		G	5	0.143463	1	1
chr6:32659994	T	5		C	12	0.143463	1	1
chr6:148998967	C	5		G	12	0.143463	1	1
chr7:2059321	G	12		A	5	0.143463	1	1
chr9:880819	G	12		T	5	0.143463	1	1
chr11:64038860	C	12		T	5	0.143463	1	1
chr11:77850824	C	12		T	5	0.143463	1	1
chr12:95397552	C	12		T	5	0.143463	1	1
chr12:124172731	G	12		A	5	0.143463	1	1
chr15:49764132	A	5		C	12	0.143463	1	1
chr15:75628414	C	5		T	12	0.143463	1	1
chr16:11669568	G	5		A	12	0.143463	1	1
chr16:31085470	T	5		C	12	0.143463	1	1
chr17:30469423	C	5		A	12	0.143463	1	1
chr17:40706906	A	12		G	5	0.143463	1	1
chr17:70026609	A	12		G	5	0.143463	1	1
chr18:71931727	C	12		T	5	0.143463	1	1
chr19:1364306	A	5		G	12	0.143463	1	1
chr20:354338	C	5		G	12	0.143463	1	1
chr20:2633114	T	12		C	5	0.143463	1	1
chr20:2633132	G	12		A	5	0.143463	1	1
chr20:20033380	A	12		G	5	0.143463	1	1
chr7:91764128	C	61		A	45	0.144782	1	1
chr1:45187244	C	20		T	11	0.149613	1	1
chr2:198365043	G	20		C	11	0.149613	1	1
chr6:298731	C	20		T	11	0.149613	1	1
chr6:32986822	C	20		A	11	0.149613	1	1
chr6:80714213	C	20		G	11	0.149613	1	1
chr13:111367650	G	20		A	11	0.149613	1	1
chr16:3200663	A	20		G	11	0.149613	1	1
chr20:60982499	G	20		C	11	0.149613	1	1
chr19:47617115	C	48		A	34	0.150675	1	1
chr2:9796791	G	16		A	8	0.15159	1	1
chr3:13114972	C	8		T	16	0.15159	1	1
chr3:193311756	T	8		C	16	0.15159	1	1
chr3:197463815	A	16		C	8	0.15159	1	1
chr4:185209853	C	8		G	16	0.15159	1	1
chr5:33857302	T	8		C	16	0.15159	1	1
chr6:12261921	T	16		C	8	0.15159	1	1
chr6:41863743	T	8		G	16	0.15159	1	1
chr7:37382483	G	8		T	16	0.15159	1	1
chr12:129314523	G	16		A	8	0.15159	1	1
chr14:106167295	C	16		T	8	0.15159	1	1
chr16:28505660	G	8		C	16	0.15159	1	1
chr17:79604185	A	16		G	8	0.15159	1	1
chr18:71815122	G	16		A	8	0.15159	1	1
chr20:35965141	T	8		C	16	0.15159	1	1
chr2:177796823	T	30		C	19	0.152408	1	1
chr10:43950981	C	25		T	15	0.15386	1	1
chr15:72766119	G	42		A	29	0.153913	1	1
chr14:23388326	C	35		A	49	0.155656	1	1
chr8:118532964	G	64		A	82	0.159216	1	1
chr6:31515340	T	65		A	49	0.159762	1	1
chr21:44313182	A	31		G	20	0.16078	1	1
chr6:32441408	T	37		C	25	0.161881	1	1
chr1:55230451	T	21		C	12	0.162756	1	1
chr1:110091282	C	12		T	21	0.162756	1	1
chr5:34592105	A	21		G	12	0.162756	1	1
chr6:26537801	G	21		A	12	0.162756	1	1
chr12:90156377	A	21		G	12	0.162756	1	1
chr6:32590844	G	26		C	16	0.164149	1	1
chr2:109278823	T	13		C	6	0.167068	1	1
chr3:16414269	A	6		G	13	0.167068	1	1
chr3:39257892	C	13		T	6	0.167068	1	1
chr3:136471815	T	13		C	6	0.167068	1	1
chr5:171541951	C	6		G	13	0.167068	1	1
chr6:229667	T	13		C	6	0.167068	1	1
chr6:32634655	G	13		A	6	0.167068	1	1
chr6:32913434	C	13		T	6	0.167068	1	1
chr7:2243612	G	13		A	6	0.167068	1	1
chr7:6388469	T	6		C	13	0.167068	1	1
chr9:133640654	A	6		T	13	0.167068	1	1
chr9:140711191	A	13		G	6	0.167068	1	1
chr11:805419	A	13		G	6	0.167068	1	1
chr13:111805758	T	6		A	13	0.167068	1	1
chr14:96024374	A	6		G	13	0.167068	1	1
chr14:103272177	A	6		G	13	0.167068	1	1
chr16:2011082	T	6		C	13	0.167068	1	1
chr16:28835900	G	6		A	13	0.167068	1	1
chr16:87984477	T	6		A	13	0.167068	1	1
chr17:34900642	G	13		A	6	0.167068	1	1
chr17:49338257	C	6		T	13	0.167068	1	1
chr19:2086790	T	13		A	6	0.167068	1	1
chr19:30196020	A	6		G	13	0.167068	1	1
chr19:53868979	C	6		G	13	0.167068	1	1
chr20:47035479	C	6		G	13	0.167068	1	1
chr1:119683390	G	9		A	17	0.168638	1	1
chr2:232573292	T	9		C	17	0.168638	1	1
chr6:27782528	T	9		C	17	0.168638	1	1
chr7:48127194	C	9		T	17	0.168638	1	1
chr15:65588361	C	17		T	9	0.168638	1	1
chr15:65597200	G	17		A	9	0.168638	1	1
chr17:2296014	T	17		C	9	0.168638	1	1
chr17:46184926	T	17		C	9	0.168638	1	1
chr19:35837705	A	17		G	9	0.168638	1	1
chr20:4795127	G	17		A	9	0.168638	1	1
chr15:44116986	C	26		T	38	0.168643	1	1
chr6:31325090	T	68		C	52	0.170645	1	1
chr6:32604994	A	27		T	17	0.174171	1	1
chr15:35262087	T	27		C	17	0.174171	1	1
chr5:145562282	G	39		T	53	0.174984	1	1
chr6:32605164	T	39		G	27	0.175286	1	1
chr7:127292004	C	39		T	27	0.175286	1	1
chr16:68790394	A	27		G	39	0.175286	1	1
chr1:156721654	C	22		T	13	0.175465	1	1
chr8:70651008	C	13		T	22	0.175465	1	1
chr13:111617830	T	13		C	22	0.175465	1	1
chr17:79650828	T	22		G	13	0.175465	1	1
chr20:42286082	A	22		G	13	0.175465	1	1
chr6:101329173	C	33		A	22	0.177001	1	1
chr14:23388382	C	18		A	28	0.183925	1	1
chr1:229644225	C	34		G	23	0.18485	1	1
chr11:65903592	C	23		T	34	0.18485	1	1
chr1:36863654	T	10		C	18	0.184933	1	1
chr1:207494679	A	18		G	10	0.184933	1	1
chr2:3227026	G	18		A	10	0.184933	1	1
chr2:54800128	T	18		G	10	0.184933	1	1
chr4:4291832	A	10		T	18	0.184933	1	1
chr6:330294	G	18		A	10	0.184933	1	1
chr6:170151875	G	18		A	10	0.184933	1	1
chr1:41164832	G	23		A	14	0.187742	1	1
chr6:26124303	T	14		C	23	0.187742	1	1
chr14:35591726	T	23		C	14	0.187742	1	1
chr16:2977198	G	23		C	14	0.187742	1	1
chr17:43212963	G	14		T	23	0.187742	1	1
chr2:31442622	G	14		T	7	0.189247	1	1
chr2:191884974	G	7		T	14	0.189247	1	1
chr3:131424778	A	14		T	7	0.189247	1	1
chr4:175204676	A	7		G	14	0.189247	1	1
chr5:157158326	G	14		C	7	0.189247	1	1
chr6:26045905	G	14		C	7	0.189247	1	1
chr7:43630776	A	14		G	7	0.189247	1	1
chr8:129005467	C	14		T	7	0.189247	1	1
chr10:14630069	G	14		A	7	0.189247	1	1
chr12:58087737	G	7		T	14	0.189247	1	1
chr12:124196735	G	14		C	7	0.189247	1	1
chr14:95982454	C	7		T	14	0.189247	1	1
chr16:12633513	C	14		T	7	0.189247	1	1
chr16:12707590	C	7		G	14	0.189247	1	1
chr16:25078191	C	14		G	7	0.189247	1	1
chr19:46498353	G	14		C	7	0.189247	1	1
chr19:49588746	C	14		T	7	0.189247	1	1
chr19:50401036	C	14		G	7	0.189247	1	1
chr21:45664257	A	14		G	7	0.189247	1	1
chr22:24407619	A	7		G	14	0.189247	1	1
chr2:132250578	G	43		C	57	0.193348	1	1
chr6:32995863	C	43		T	57	0.193348	1	1
chr1:179335058	T	29		C	19	0.193413	1	1
chr19:59085045	G	29		A	19	0.193413	1	1
chr8:2075830	G	24		C	15	0.199591	1	1
chr14:71284478	T	15		C	24	0.199591	1	1
chr16:87417621	G	15		A	24	0.199591	1	1
chr16:88079797	C	15		T	24	0.199591	1	1
chr17:33894863	G	24		A	15	0.199591	1	1
chr11:126139100	C	36		T	25	0.200031	1	1
chr6:33290825	G	11		A	19	0.200488	1	1
chr7:128735456	G	11		A	19	0.200488	1	1
chr8:81083860	C	11		T	19	0.200488	1	1
chr13:111064734	T	11		C	19	0.200488	1	1
chr14:23235808	G	11		A	19	0.200488	1	1
chr20:23338694	G	31		A	43	0.200678	1	1
chr10:27444328	A	30		C	20	0.202639	1	1
chr11:61560081	G	20		A	30	0.202639	1	1
chr14:24682614	C	26		G	37	0.207368	1	1
chr1:146556326	C	8		G	15	0.21004	1	1
chr1:154909268	A	8		G	15	0.21004	1	1
chr2:38604351	A	15		G	8	0.21004	1	1
chr2:203499512	T	15		C	8	0.21004	1	1
chr3:15532856	C	8		G	15	0.21004	1	1
chr3:47029426	G	15		A	8	0.21004	1	1
chr3:56929066	C	15		T	8	0.21004	1	1
chr3:121468885	G	15		A	8	0.21004	1	1
chr5:94082008	C	15		A	8	0.21004	1	1
chr6:25962951	C	8		A	15	0.21004	1	1
chr6:27775674	A	8		G	15	0.21004	1	1
chr6:36308662	T	15		C	8	0.21004	1	1
chr11:102164887	G	8		C	15	0.21004	1	1
chr11:102417952	T	8		C	15	0.21004	1	1
chr12:1068184	T	8		C	15	0.21004	1	1
chr17:6544275	C	8		T	15	0.21004	1	1
chr17:41400913	T	15		C	8	0.21004	1	1
chr19:35168964	C	15		T	8	0.21004	1	1
chr19:47689921	C	15		G	8	0.21004	1	1
chr19:58514183	T	15		C	8	0.21004	1	1
chr19:59010819	G	15		T	8	0.21004	1	1
chr1:27488299	T	11		C	5	0.210114	1	1
chr1:75198740	C	5		A	11	0.210114	1	1
chr1:90077462	G	5		C	11	0.210114	1	1
chr1:152432884	T	5		C	11	0.210114	1	1
chr1:192520416	C	5		T	11	0.210114	1	1
chr1:221917378	A	11		T	5	0.210114	1	1
chr2:68598974	C	5		A	11	0.210114	1	1
chr2:113484441	G	11		T	5	0.210114	1	1
chr2:197792566	T	5		C	11	0.210114	1	1
chr3:32147977	G	5		T	11	0.210114	1	1
chr4:187112629	G	11		C	5	0.210114	1	1
chr5:149792109	G	5		A	11	0.210114	1	1
chr6:32577549	T	11		A	5	0.210114	1	1
chr6:32591198	T	5		C	11	0.210114	1	1
chr6:117923599	T	11		C	5	0.210114	1	1
chr7:54826830	G	11		C	5	0.210114	1	1
chr7:139357580	A	11		G	5	0.210114	1	1
chr8:98582548	T	11		C	5	0.210114	1	1
chr8:145654101	G	11		C	5	0.210114	1	1
chr9:6681554	G	11		A	5	0.210114	1	1
chr9:6722942	G	11		A	5	0.210114	1	1
chr9:36877591	T	11		A	5	0.210114	1	1
chr9:137029730	C	11		A	5	0.210114	1	1
chr10:14625316	C	11		T	5	0.210114	1	1
chr10:73528898	T	5		C	11	0.210114	1	1
chr11:34672161	G	11		A	5	0.210114	1	1
chr12:52463744	C	11		A	5	0.210114	1	1
chr13:28587137	C	5		A	11	0.210114	1	1
chr14:21082032	T	11		A	5	0.210114	1	1
chr14:69259502	T	11		C	5	0.210114	1	1
chr16:3018953	C	11		G	5	0.210114	1	1
chr16:4304019	G	5		A	11	0.210114	1	1
chr16:71460372	G	5		A	11	0.210114	1	1
chr16:89574685	G	5		C	11	0.210114	1	1
chr16:89883148	A	11		T	5	0.210114	1	1
chr17:79981206	A	5		G	11	0.210114	1	1
chr18:71931728	G	5		A	11	0.210114	1	1
chr19:48759173	T	5		C	11	0.210114	1	1
chr19:49379877	C	11		T	5	0.210114	1	1
chr22:18560825	A	11		G	5	0.210114	1	1
chr22:36784387	G	11		C	5	0.210114	1	1
chr22:38012466	G	11		T	5	0.210114	1	1
chrX:53449568	A	5		G	11	0.210114	1	1
chr22:30820077	G	47		C	61	0.210766	1	1
chr1:45196701	T	16		C	25	0.211024	1	1
chr8:141606989	T	25		C	16	0.211024	1	1
chr9:132649857	T	16		C	25	0.211024	1	1
chr12:58329935	G	25		C	16	0.211024	1	1
chr15:90437301	C	16		T	25	0.211024	1	1
chr19:12662372	A	25		T	16	0.211024	1	1
chr18:55289180	A	38		G	27	0.214539	1	1
chr7:142506685	C	12		T	20	0.215327	1	1
chr8:81289897	A	20		G	12	0.215327	1	1
chr10:58121034	C	20		A	12	0.215327	1	1
chr19:44037328	T	12		C	20	0.215327	1	1
chr19:54693965	G	12		A	20	0.215327	1	1
chr19:58987390	G	39		T	28	0.221549	1	1
chr2:220144111	A	26		C	17	0.222053	1	1
chr4:68410613	T	26		C	17	0.222053	1	1
chr6:99873251	A	17		G	26	0.222053	1	1
chr14:68066949	G	17		A	26	0.222053	1	1
chr9:132597621	T	55		C	42	0.222878	1	1
chr1:38156190	C	47		G	35	0.224245	1	1
chr6:32498171	T	51		C	65	0.227275	1	1
chr1:9489161	A	75		T	60	0.228103	1	1
chr12:110011229	G	29		T	40	0.2284	1	1
chr8:136935526	C	13		A	21	0.229481	1	1
chr1:6673780	C	16		G	9	0.229523	1	1
chr4:41218554	C	9		G	16	0.229523	1	1
chr4:106817221	A	16		G	9	0.229523	1	1
chr5:36242212	T	16		C	9	0.229523	1	1
chr6:28104634	G	9		T	16	0.229523	1	1
chr10:94502244	T	16		C	9	0.229523	1	1
chr10:126753504	T	9		C	16	0.229523	1	1
chr11:120706839	A	16		G	9	0.229523	1	1
chr12:9514747	G	9		A	16	0.229523	1	1
chr13:103497917	T	16		C	9	0.229523	1	1
chr16:4475868	T	9		A	16	0.229523	1	1
chr17:41393260	G	16		A	9	0.229523	1	1
chr19:48018257	G	9		T	16	0.229523	1	1
chr18:72163410	G	36		A	48	0.229864	1	1
chr1:9489212	A	57		G	44	0.2323	1	1
chr2:177796683	G	27		T	18	0.232693	1	1
chr13:103498375	T	18		C	27	0.232693	1	1
chr19:10981992	T	27		C	18	0.232693	1	1
chr12:31882208	G	41		A	30	0.235098	1	1
chr4:4249974	C	49		A	37	0.23538	1	1
chr1:89149813	C	24		T	34	0.237047	1	1
chr1:38388708	A	6		G	12	0.237885	1	1
chr1:146714281	G	12		C	6	0.237885	1	1
chr2:54343012	A	12		C	6	0.237885	1	1
chr2:85555277	A	12		G	6	0.237885	1	1
chr2:111502134	G	6		A	12	0.237885	1	1
chr3:10157337	C	12		A	6	0.237885	1	1
chr4:185459404	A	12		G	6	0.237885	1	1
chr5:150650283	G	6		A	12	0.237885	1	1
chr6:28304384	A	6		C	12	0.237885	1	1
chr6:148998962	A	6		G	12	0.237885	1	1
chr7:151047001	G	6		C	12	0.237885	1	1
chr8:21805620	C	12		G	6	0.237885	1	1
chr9:100273347	C	12		T	6	0.237885	1	1
chr10:80828605	A	12		G	6	0.237885	1	1
chr10:95027492	C	6		A	12	0.237885	1	1
chr10:125608873	T	12		G	6	0.237885	1	1
chr11:17373464	C	12		A	6	0.237885	1	1
chr11:34460541	C	12		T	6	0.237885	1	1
chr11:131940197	C	12		T	6	0.237885	1	1
chr13:45914957	C	12		T	6	0.237885	1	1
chr13:50811151	G	12		A	6	0.237885	1	1
chr13:95253920	G	6		T	12	0.237885	1	1
chr14:35591894	T	6		C	12	0.237885	1	1
chr14:68973546	G	12		A	6	0.237885	1	1
chr15:65185904	T	12		A	6	0.237885	1	1
chr16:9196463	C	6		T	12	0.237885	1	1
chr16:77224580	T	6		G	12	0.237885	1	1
chr18:60826343	G	6		A	12	0.237885	1	1
chr19:1490961	T	6		C	12	0.237885	1	1
chr19:7837743	G	12		T	6	0.237885	1	1
chr19:10828125	A	12		T	6	0.237885	1	1
chr19:49228272	T	6		C	12	0.237885	1	1
chr22:27107544	A	12		G	6	0.237885	1	1
chr22:41801795	A	6		G	12	0.237885	1	1
chr22:44609303	C	6		A	12	0.237885	1	1
chr22:50964236	G	12		A	6	0.237885	1	1
chr22:51001391	C	6		G	12	0.237885	1	1
chr19:45004823	A	68		G	54	0.239089	1	1
chr2:42329329	A	19		G	28	0.24296	1	1
chr1:42217907	C	14		T	22	0.242985	1	1
chr3:114238458	T	22		C	14	0.242985	1	1
chr6:32595806	A	14		G	22	0.242985	1	1
chr7:25019947	A	22		G	14	0.242985	1	1
chr12:56435929	G	22		C	14	0.242985	1	1
chr22:50338978	C	14		T	22	0.242985	1	1
chr12:49110582	C	65		G	80	0.244884	1	1
chr1:107599258	A	10		T	17	0.247789	1	1
chr5:464177	C	17		G	10	0.247789	1	1
chr5:171542291	T	17		C	10	0.247789	1	1
chr6:292833	G	17		A	10	0.247789	1	1
chr6:27775697	G	10		C	17	0.247789	1	1
chr6:31239827	T	10		C	17	0.247789	1	1
chr10:6309492	T	10		C	17	0.247789	1	1
chr11:73498933	T	10		G	17	0.247789	1	1
chr12:21590557	A	17		C	10	0.247789	1	1
chr12:69979115	G	17		C	10	0.247789	1	1
chr14:95961987	C	17		A	10	0.247789	1	1
chr14:106084047	C	10		A	17	0.247789	1	1
chr14:106873646	C	10		A	17	0.247789	1	1
chr16:21532018	C	17		T	10	0.247789	1	1
chr17:61904546	G	17		A	10	0.247789	1	1
chr19:50861186	G	17		A	10	0.247789	1	1
chr22:35696077	C	17		G	10	0.247789	1	1
chr4:120376030	C	40		G	52	0.251322	1	1
chr1:70876758	A	26		G	36	0.252854	1	1
chr19:4724733	A	29		G	20	0.25287	1	1
chr20:42286264	T	20		C	29	0.25287	1	1
chr2:27435165	G	23		A	15	0.255875	1	1
chr7:45026180	G	23		A	15	0.255875	1	1
chr17:618122	C	15		A	23	0.255875	1	1
chr6:29691140	C	53		G	41	0.256442	1	1
chr11:95522858	G	45		C	34	0.260426	1	1
chr1:119683063	G	42		A	54	0.261469	1	1
chr1:144533849	G	13		C	7	0.263176	1	1
chr1:149783886	C	7		T	13	0.263176	1	1
chr1:212458317	G	7		T	13	0.263176	1	1
chr1:247536222	A	7		G	13	0.263176	1	1
chr2:20795281	G	13		C	7	0.263176	1	1
chr2:75660250	G	7		A	13	0.263176	1	1
chr2:191879104	C	7		T	13	0.263176	1	1
chr3:106018343	A	7		G	13	0.263176	1	1
chr3:186739677	G	13		A	7	0.263176	1	1
chr4:48038584	G	7		A	13	0.263176	1	1
chr4:99916421	G	13		T	7	0.263176	1	1
chr4:165878170	A	7		G	13	0.263176	1	1
chr5:66511787	G	13		C	7	0.263176	1	1
chr5:75842335	C	13		T	7	0.263176	1	1
chr5:169734765	C	13		T	7	0.263176	1	1
chr6:5095629	C	13		A	7	0.263176	1	1
chr6:6811806	G	7		T	13	0.263176	1	1
chr6:10460560	T	7		C	13	0.263176	1	1
chr6:33660695	G	7		C	13	0.263176	1	1
chr6:118973137	A	7		G	13	0.263176	1	1
chr7:1157191	C	13		T	7	0.263176	1	1
chr7:5566671	A	7		G	13	0.263176	1	1
chr7:108166428	A	13		G	7	0.263176	1	1
chr8:11660051	G	13		A	7	0.263176	1	1
chr8:142192542	A	7		G	13	0.263176	1	1
chr10:5726725	G	13		A	7	0.263176	1	1
chr10:14227808	A	13		G	7	0.263176	1	1
chr11:128602693	T	13		A	7	0.263176	1	1
chr12:54954356	T	13		A	7	0.263176	1	1
chr12:69080728	T	7		G	13	0.263176	1	1
chr15:59981590	G	13		A	7	0.263176	1	1
chr15:64189217	A	13		G	7	0.263176	1	1
chr15:86127561	C	7		G	13	0.263176	1	1
chr15:102192689	G	7		T	13	0.263176	1	1
chr16:3355565	C	13		T	7	0.263176	1	1
chr17:42219773	G	13		T	7	0.263176	1	1
chr17:74494939	T	7		C	13	0.263176	1	1
chr19:18111864	G	7		A	13	0.263176	1	1
chr19:47363391	A	7		G	13	0.263176	1	1
chr19:52074473	G	7		C	13	0.263176	1	1
chr21:47604357	C	13		T	7	0.263176	1	1
chr22:27068998	C	7		T	13	0.263176	1	1
chr1:43232877	A	11		T	18	0.264931	1	1
chr4:53578618	C	18		T	11	0.264931	1	1
chr8:72836429	G	11		T	18	0.264931	1	1
chr16:85981601	C	18		T	11	0.264931	1	1
chr19:4724157	G	11		A	18	0.264931	1	1
chr19:55770829	G	18		A	11	0.264931	1	1
chr4:120375980	G	52		A	65	0.267182	1	1
chr6:32634613	C	38		T	28	0.267812	1	1
chr6:32590833	G	24		T	16	0.268187	1	1
chr7:3118246	C	24		T	16	0.268187	1	1
chr12:53662199	C	16		T	24	0.268187	1	1
chr6:32605189	A	31		G	22	0.271679	1	1
chr16:89284083	G	48		C	37	0.277999	1	1
chr3:19988475	T	17		C	25	0.279956	1	1
chr5:40835455	C	25		G	17	0.279956	1	1
chr7:130598236	T	12		G	19	0.281042	1	1
chr10:99078745	T	12		C	19	0.281042	1	1
chr14:68162559	A	12		G	19	0.281042	1	1
chr19:54641388	G	19		A	12	0.281042	1	1
chr21:45759486	G	12		A	19	0.281042	1	1
chr12:117175954	C	30		T	40	0.281979	1	1
chr1:10534915	A	8		G	14	0.286279	1	1
chr1:161582479	A	8		G	14	0.286279	1	1
chr1:193037275	A	8		G	14	0.286279	1	1
chr2:27273571	C	8		T	14	0.286279	1	1
chr2:109403112	T	14		C	8	0.286279	1	1
chr2:233965459	C	8		T	14	0.286279	1	1
chr3:13057984	C	8		T	14	0.286279	1	1
chr3:47517416	T	14		C	8	0.286279	1	1
chr4:100870375	T	14		G	8	0.286279	1	1
chr5:32280962	T	8		C	14	0.286279	1	1
chr5:177631468	G	8		A	14	0.286279	1	1
chr6:27839746	T	14		C	8	0.286279	1	1
chr6:76540988	G	8		A	14	0.286279	1	1
chr7:100026292	G	8		A	14	0.286279	1	1
chr8:105677647	C	14		T	8	0.286279	1	1
chr9:37291034	T	14		C	8	0.286279	1	1
chr11:34460472	T	8		A	14	0.286279	1	1
chr12:123131498	T	14		A	8	0.286279	1	1
chr13:111192421	A	8		G	14	0.286279	1	1
chr14:106873596	G	8		A	14	0.286279	1	1
chr15:45722639	A	14		G	8	0.286279	1	1
chr16:81771738	T	14		C	8	0.286279	1	1
chr17:11900930	C	14		T	8	0.286279	1	1
chr17:80056066	A	14		G	8	0.286279	1	1
chr19:33667943	A	8		C	14	0.286279	1	1
chr19:33667944	G	8		A	14	0.286279	1	1
chr22:23285077	T	14		A	8	0.286279	1	1
chrX:1599580	A	8		G	14	0.286279	1	1
chr1:36863523	G	41		A	31	0.288784	1	1
chr22:20234813	G	31		C	41	0.288784	1	1
chr10:38645117	A	33		G	24	0.289244	1	1
chr16:88718096	A	18		T	26	0.291215	1	1
chr21:46859419	A	18		C	26	0.291215	1	1
chr6:32591138	G	42		A	32	0.295413	1	1
chr19:10347032	C	32		T	42	0.295413	1	1
chr2:203879503	G	13		A	20	0.296206	1	1
chr9:72874346	A	13		G	20	0.296206	1	1
chr12:108956433	T	20		C	13	0.296206	1	1
chr15:70391877	G	20		A	13	0.296206	1	1
chr16:57005301	C	20		T	13	0.296206	1	1
chr17:56709222	A	13		G	20	0.296206	1	1
chr19:35896467	A	13		G	20	0.296206	1	1
chr20:47378114	T	20		C	13	0.296206	1	1
chr12:8086062	C	34		G	25	0.297595	1	1
chr1:1610524	T	10		C	5	0.301758	1	1
chr1:9686424	G	5		A	10	0.301758	1	1
chr1:15558387	C	5		T	10	0.301758	1	1
chr1:22511922	G	10		A	5	0.301758	1	1
chr1:25358706	A	5		G	10	0.301758	1	1
chr1:28523705	G	10		A	5	0.301758	1	1
chr1:31191093	G	5		C	10	0.301758	1	1
chr1:101837079	G	5		T	10	0.301758	1	1
chr1:144533625	G	10		A	5	0.301758	1	1
chr1:155658341	T	10		C	5	0.301758	1	1
chr1:173683954	C	10		T	5	0.301758	1	1
chr1:247267686	G	10		A	5	0.301758	1	1
chr2:20706951	A	10		G	5	0.301758	1	1
chr2:27579231	T	5		C	10	0.301758	1	1
chr2:74406055	G	10		T	5	0.301758	1	1
chr2:86081014	T	10		A	5	0.301758	1	1
chr3:46871309	G	10		A	5	0.301758	1	1
chr3:72034695	T	10		C	5	0.301758	1	1
chr3:104246141	G	5		A	10	0.301758	1	1
chr3:112738318	T	5		C	10	0.301758	1	1
chr3:184032388	G	10		A	5	0.301758	1	1
chr4:40624014	T	5		C	10	0.301758	1	1
chr4:40624016	T	5		C	10	0.301758	1	1
chr4:106515481	T	10		A	5	0.301758	1	1
chr4:113200750	G	10		A	5	0.301758	1	1
chr5:127418850	G	10		C	5	0.301758	1	1
chr5:139536922	A	10		G	5	0.301758	1	1
chr5:159894976	G	5		A	10	0.301758	1	1
chr6:31334799	C	10		T	5	0.301758	1	1
chr6:32653598	G	10		A	5	0.301758	1	1
chr6:32657578	T	10		C	5	0.301758	1	1
chr6:47277691	C	10		T	5	0.301758	1	1
chr6:73972946	T	10		G	5	0.301758	1	1
chr6:88639664	C	5		T	10	0.301758	1	1
chr6:122792765	G	10		C	5	0.301758	1	1
chr6:160182845	G	5		A	10	0.301758	1	1
chr7:44646861	T	10		C	5	0.301758	1	1
chr7:128731795	A	10		G	5	0.301758	1	1
chr8:141607050	C	5		T	10	0.301758	1	1
chr10:11289236	A	5		T	10	0.301758	1	1
chr10:24671740	G	10		T	5	0.301758	1	1
chr10:88855300	G	10		T	5	0.301758	1	1
chr11:96123231	A	10		G	5	0.301758	1	1
chr11:108096141	G	5		A	10	0.301758	1	1
chr12:109125988	T	10		G	5	0.301758	1	1
chr12:125412021	A	5		C	10	0.301758	1	1
chr13:26760812	G	10		A	5	0.301758	1	1
chr13:43294792	G	10		A	5	0.301758	1	1
chr13:43619651	G	10		A	5	0.301758	1	1
chr13:74707972	A	5		G	10	0.301758	1	1
chr14:92588002	T	10		G	5	0.301758	1	1
chr14:100532765	G	5		A	10	0.301758	1	1
chr15:50979193	C	5		T	10	0.301758	1	1
chr16:2042353	T	10		G	5	0.301758	1	1
chr16:23837920	G	5		A	10	0.301758	1	1
chr16:29937652	A	10		G	5	0.301758	1	1
chr16:30457350	C	5		T	10	0.301758	1	1
chr16:75496907	T	5		C	10	0.301758	1	1
chr16:87843682	C	10		T	5	0.301758	1	1
chr17:7236056	G	10		A	5	0.301758	1	1
chr17:8280009	C	10		G	5	0.301758	1	1
chr17:66255421	A	5		G	10	0.301758	1	1
chr17:74429003	G	10		C	5	0.301758	1	1
chr18:74779614	C	5		A	10	0.301758	1	1
chr19:6670094	G	5		A	10	0.301758	1	1
chr19:11849853	T	5		G	10	0.301758	1	1
chr19:20959034	G	5		A	10	0.301758	1	1
chr19:58978517	G	5		A	10	0.301758	1	1
chr20:52357034	C	5		G	10	0.301758	1	1
chr4:120375727	G	33		A	43	0.301872	1	1
chr6:32590916	A	43		G	33	0.301872	1	1
chr1:226986857	C	27		T	19	0.301996	1	1
chr6:32590899	G	27		T	19	0.301996	1	1
chr6:160183382	T	27		C	19	0.301996	1	1
chr13:98085349	A	19		G	27	0.301996	1	1
chr19:39842396	G	42		A	53	0.304885	1	1
chr20:4707861	G	26		A	35	0.305677	1	1
chr6:41888827	G	52		C	64	0.30709	1	1
chr1:936111	T	9		C	15	0.307456	1	1
chr1:8938057	C	9		T	15	0.307456	1	1
chr1:45285418	C	15		G	9	0.307456	1	1
chr1:206966742	A	9		G	15	0.307456	1	1
chr2:111616104	G	15		A	9	0.307456	1	1
chr3:40351008	G	15		C	9	0.307456	1	1
chr3:75834709	T	15		C	9	0.307456	1	1
chr5:176806636	C	15		T	9	0.307456	1	1
chr6:330299	G	9		C	15	0.307456	1	1
chr6:27782538	T	9		A	15	0.307456	1	1
chr6:154926644	G	9		A	15	0.307456	1	1
chr7:92264410	T	15		C	9	0.307456	1	1
chr8:109455672	A	15		T	9	0.307456	1	1
chr10:38691719	C	9		G	15	0.307456	1	1
chr11:62432815	T	9		C	15	0.307456	1	1
chr11:88070858	A	9		G	15	0.307456	1	1
chr16:11455993	C	9		T	15	0.307456	1	1
chr16:14404681	G	15		C	9	0.307456	1	1
chr20:3026069	A	9		T	15	0.307456	1	1
chr22:21356549	T	15		C	9	0.307456	1	1
chr22:41844786	T	15		G	9	0.307456	1	1
chr22:42062822	T	9		C	15	0.307456	1	1
chr17:41438674	G	34		A	44	0.308168	1	1
chr9:130829687	C	21		G	14	0.310505	1	1
chr14:72022750	A	21		G	14	0.310505	1	1
chr17:56736640	A	14		T	21	0.310505	1	1
chr6:32634634	T	20		C	28	0.312327	1	1
chr19:4724732	T	28		G	20	0.312327	1	1
chr18:77439532	C	65		T	78	0.315625	1	1
chr6:28048996	T	56		G	45	0.319727	1	1
chr1:32715821	G	28		A	37	0.321084	1	1
chr6:31325151	T	28		A	37	0.321084	1	1
chr1:161397958	T	21		A	29	0.322236	1	1
chr18:61637819	A	21		C	29	0.322236	1	1
chr7:39772995	A	68		G	56	0.323248	1	1
chr8:61829333	C	15		T	22	0.324009	1	1
chr16:1728147	A	22		G	15	0.324009	1	1
chr14:55738018	T	46		C	57	0.324479	1	1
chr2:241524208	T	10		C	16	0.32694	1	1
chr3:12598600	A	16		G	10	0.32694	1	1
chr6:31510105	G	10		A	16	0.32694	1	1
chr6:143267520	G	10		C	16	0.32694	1	1
chr7:1157025	G	16		A	10	0.32694	1	1
chr7:22862489	C	16		T	10	0.32694	1	1
chr8:38240498	G	10		A	16	0.32694	1	1
chr9:34329045	C	16		T	10	0.32694	1	1
chr10:91647820	C	10		T	16	0.32694	1	1
chr11:1874221	C	10		T	16	0.32694	1	1
chr11:75526190	C	16		T	10	0.32694	1	1
chr12:48591976	A	16		C	10	0.32694	1	1
chr12:104359647	G	16		A	10	0.32694	1	1
chr15:78730313	G	10		A	16	0.32694	1	1
chr17:41393265	T	16		C	10	0.32694	1	1
chr17:45307359	G	16		A	10	0.32694	1	1
chr17:76210367	G	16		C	10	0.32694	1	1
chr20:47357517	A	10		G	16	0.32694	1	1
chr21:38630559	C	10		T	16	0.32694	1	1
chr22:36877695	G	16		A	10	0.32694	1	1
chr11:73882260	G	29		T	38	0.328432	1	1
chr10:75504029	A	30		T	22	0.33175	1	1
chr16:77224685	C	30		T	22	0.33175	1	1
chr17:18967152	C	30		T	22	0.33175	1	1
chr17:78865999	A	30		C	22	0.33175	1	1
chr1:37943088	C	6		G	11	0.332306	1	1
chr1:45097513	G	6		T	11	0.332306	1	1
chr1:198126053	A	6		T	11	0.332306	1	1
chr1:226885149	T	6		C	11	0.332306	1	1
chr2:11518314	C	11		T	6	0.332306	1	1
chr2:61991756	C	6		T	11	0.332306	1	1
chr2:109403101	G	11		C	6	0.332306	1	1
chr2:232573301	C	6		T	11	0.332306	1	1
chr3:53916130	A	6		G	11	0.332306	1	1
chr3:121811585	G	11		A	6	0.332306	1	1
chr4:331666	G	6		C	11	0.332306	1	1
chr4:169931659	G	11		A	6	0.332306	1	1
chr5:424612	C	6		T	11	0.332306	1	1
chr5:424615	C	11		T	6	0.332306	1	1
chr5:126853226	A	11		G	6	0.332306	1	1
chr6:6857269	T	6		C	11	0.332306	1	1
chr6:11834552	A	11		G	6	0.332306	1	1
chr6:28048535	A	11		G	6	0.332306	1	1
chr6:31239802	G	6		C	11	0.332306	1	1
chr6:32936262	C	6		G	11	0.332306	1	1
chr6:89991738	A	11		G	6	0.332306	1	1
chr6:151200136	C	6		T	11	0.332306	1	1
chr6:151213211	T	11		C	6	0.332306	1	1
chr8:90914272	A	6		G	11	0.332306	1	1
chr10:3807517	A	6		G	11	0.332306	1	1
chr10:98525587	G	11		T	6	0.332306	1	1
chr11:20631859	A	6		G	11	0.332306	1	1
chr13:21050087	G	11		T	6	0.332306	1	1
chr13:77601304	C	11		G	6	0.332306	1	1
chr14:94442407	C	11		T	6	0.332306	1	1
chr14:101539762	A	6		G	11	0.332306	1	1
chr14:106329974	C	11		T	6	0.332306	1	1
chr16:12667409	C	11		G	6	0.332306	1	1
chr16:27413850	C	11		T	6	0.332306	1	1
chr17:7835659	G	11		A	6	0.332306	1	1
chr17:27255191	T	6		C	11	0.332306	1	1
chr17:43128906	A	6		T	11	0.332306	1	1
chr17:79978005	A	6		G	11	0.332306	1	1
chr18:9102509	T	11		C	6	0.332306	1	1
chr18:9135887	A	6		G	11	0.332306	1	1
chr19:3185874	G	6		C	11	0.332306	1	1
chr19:4851782	T	11		C	6	0.332306	1	1
chr19:41076749	G	6		C	11	0.332306	1	1
chr19:49141532	C	11		T	6	0.332306	1	1
chr20:1099025	A	6		G	11	0.332306	1	1
chr21:36359392	G	11		A	6	0.332306	1	1
chr22:43333593	A	6		G	11	0.332306	1	1
chr22:50753334	G	11		A	6	0.332306	1	1
chr8:145682115	C	48		T	59	0.333705	1	1
chr6:32591141	G	39		A	30	0.335558	1	1
chr1:45196754	A	16		G	23	0.336784	1	1
chr1:234631444	T	23		G	16	0.336784	1	1
chr6:26474571	C	16		T	23	0.336784	1	1
chr12:116774551	A	23		G	16	0.336784	1	1
chr22:21336549	T	16		A	23	0.336784	1	1
chr6:31325049	A	60		G	72	0.33838	1	1
chr12:110011230	C	31		T	40	0.342471	1	1
chr3:170281939	G	17		C	11	0.344928	1	1
chr4:38732464	T	11		C	17	0.344928	1	1
chr4:185189278	G	11		T	17	0.344928	1	1
chr6:31165836	T	11		C	17	0.344928	1	1
chr6:32986835	G	17		C	11	0.344928	1	1
chr6:33290872	G	11		A	17	0.344928	1	1
chr6:143178021	G	17		A	11	0.344928	1	1
chr7:156433243	C	11		G	17	0.344928	1	1
chr10:44530978	G	17		A	11	0.344928	1	1
chr10:98460669	G	17		A	11	0.344928	1	1
chr11:66035979	T	17		C	11	0.344928	1	1
chr15:44084282	C	11		A	17	0.344928	1	1
chr17:18684642	G	11		T	17	0.344928	1	1
chr17:41445410	A	11		T	17	0.344928	1	1
chr17:56769887	G	11		A	17	0.344928	1	1
chr19:45981840	C	11		T	17	0.344928	1	1
chr19:49140809	C	11		A	17	0.344928	1	1
chr22:42618340	C	11		T	17	0.344928	1	1
chr3:10067972	C	41		T	51	0.348141	1	1
chr1:45275339	C	24		G	17	0.348889	1	1
chr1:149223848	C	17		G	24	0.348889	1	1
chr5:168006700	G	17		T	24	0.348889	1	1
chr5:175816018	G	24		A	17	0.348889	1	1
chr7:103848597	C	24		G	17	0.348889	1	1
chr8:33371062	C	17		T	24	0.348889	1	1
chr16:3208911	A	17		G	24	0.348889	1	1
chr20:20033242	A	24		T	17	0.348889	1	1
chr9:114823761	G	32		A	41	0.349182	1	1
chr3:19988662	A	32		G	24	0.349682	1	1
chr6:32441396	G	24		A	32	0.349682	1	1
chr2:27651375	C	7		T	12	0.359283	1	1
chr3:9932337	C	12		G	7	0.359283	1	1
chr3:56950055	G	12		A	7	0.359283	1	1
chr4:3048207	T	7		C	12	0.359283	1	1
chr4:26859258	C	12		T	7	0.359283	1	1
chr4:167583636	T	12		C	7	0.359283	1	1
chr5:10733320	A	12		G	7	0.359283	1	1
chr5:72861366	G	12		A	7	0.359283	1	1
chr5:76035001	G	7		A	12	0.359283	1	1
chr5:167676212	C	12		T	7	0.359283	1	1
chr6:2857924	C	12		T	7	0.359283	1	1
chr6:2940632	C	12		T	7	0.359283	1	1
chr6:5261608	T	7		C	12	0.359283	1	1
chr6:27640246	G	12		A	7	0.359283	1	1
chr6:27656090	G	7		T	12	0.359283	1	1
chr6:27798887	C	12		G	7	0.359283	1	1
chr7:56174115	C	12		A	7	0.359283	1	1
chr8:38815193	C	7		T	12	0.359283	1	1
chr8:141601542	C	12		T	7	0.359283	1	1
chr9:4559775	C	7		T	12	0.359283	1	1
chr10:13785400	T	7		C	12	0.359283	1	1
chr10:14227778	C	12		A	7	0.359283	1	1
chr11:12196272	C	12		G	7	0.359283	1	1
chr11:67381657	G	12		A	7	0.359283	1	1
chr11:130786512	C	7		G	12	0.359283	1	1
chr12:56435412	G	12		A	7	0.359283	1	1
chr12:123600086	G	7		C	12	0.359283	1	1
chr14:21776917	T	12		C	7	0.359283	1	1
chr14:77279361	T	12		A	7	0.359283	1	1
chr14:93170901	C	12		A	7	0.359283	1	1
chr15:41782721	G	7		A	12	0.359283	1	1
chr16:27419514	C	12		G	7	0.359283	1	1
chr17:1733139	C	7		T	12	0.359283	1	1
chr17:17184033	T	7		G	12	0.359283	1	1
chr17:38020419	C	7		T	12	0.359283	1	1
chr18:12702610	G	7		A	12	0.359283	1	1
chr19:13030280	A	7		G	12	0.359283	1	1
chr19:19516431	G	12		A	7	0.359283	1	1
chr21:40685598	A	12		G	7	0.359283	1	1
chr21:43813465	T	7		C	12	0.359283	1	1
chr21:43835087	A	7		G	12	0.359283	1	1
chr6:32605207	G	18		C	25	0.360378	1	1
chr15:41694743	C	18		T	25	0.360378	1	1
chr20:61904107	G	18		A	25	0.360378	1	1
chr5:72861309	G	12		A	18	0.361595	1	1
chr5:154134687	C	18		T	12	0.361595	1	1
chr6:26474044	C	12		T	18	0.361595	1	1
chr6:32634584	C	18		G	12	0.361595	1	1
chr7:105172685	G	12		C	18	0.361595	1	1
chr9:6681318	C	18		G	12	0.361595	1	1
chr10:74056110	T	18		C	12	0.361595	1	1
chr12:1059281	A	12		T	18	0.361595	1	1
chr18:54318454	T	18		C	12	0.361595	1	1
chr19:7894572	T	12		G	18	0.361595	1	1
chr19:48758959	T	18		C	12	0.361595	1	1
chr19:50401320	G	12		A	18	0.361595	1	1
chr20:47386290	G	18		T	12	0.361595	1	1
chr21:38581522	T	18		A	12	0.361595	1	1
chr5:149792600	C	54		A	44	0.363354	1	1
chr12:122985598	A	34		T	26	0.366294	1	1
chr6:29910265	G	35		T	44	0.368188	1	1
chr21:45616324	A	45		G	55	0.368202	1	1
chr6:143206826	G	19		A	26	0.371298	1	1
chr12:133707285	C	27		T	35	0.374152	1	1
chr1:45196673	C	13		T	19	0.377086	1	1
chr7:55601336	T	13		C	19	0.377086	1	1
chr10:1034412	C	13		T	19	0.377086	1	1
chr10:38383147	A	13		T	19	0.377086	1	1
chr12:57856667	C	19		G	13	0.377086	1	1
chr15:64126156	C	13		T	19	0.377086	1	1
chr17:36981872	T	19		C	13	0.377086	1	1
chr7:6048804	G	20		C	27	0.381693	1	1
chr11:64885445	C	20		A	27	0.381693	1	1
chr19:12904400	C	20		T	27	0.381693	1	1
chr17:41438584	C	48		G	58	0.382126	1	1
chr2:33700938	A	8		C	13	0.38331	1	1
chr2:88315793	T	13		C	8	0.38331	1	1
chr2:101179798	C	8		G	13	0.38331	1	1
chr3:104240947	C	13		T	8	0.38331	1	1
chr4:68411228	C	13		T	8	0.38331	1	1
chr4:140222537	A	13		G	8	0.38331	1	1
chr5:41870675	T	13		C	8	0.38331	1	1
chr6:16695141	T	13		C	8	0.38331	1	1
chr6:26313305	C	8		T	13	0.38331	1	1
chr6:28048538	A	13		G	8	0.38331	1	1
chr6:32498011	C	13		G	8	0.38331	1	1
chr8:134544194	C	13		T	8	0.38331	1	1
chr9:132586416	A	13		C	8	0.38331	1	1
chr9:134406650	T	13		C	8	0.38331	1	1
chr11:66247696	G	13		T	8	0.38331	1	1
chr12:12419930	C	13		G	8	0.38331	1	1
chr12:125411980	C	8		T	13	0.38331	1	1
chr13:78712234	G	8		A	13	0.38331	1	1
chr14:89792104	A	8		T	13	0.38331	1	1
chr14:106167951	C	13		T	8	0.38331	1	1
chr14:107238920	T	8		C	13	0.38331	1	1
chr16:2011064	T	8		C	13	0.38331	1	1
chr17:77337225	G	13		A	8	0.38331	1	1
chr18:2641858	T	8		C	13	0.38331	1	1
chr19:6675025	C	13		T	8	0.38331	1	1
chr19:52074474	G	8		T	13	0.38331	1	1
chr20:32274380	G	8		A	13	0.38331	1	1
chr6:31325056	C	61		T	72	0.385959	1	1
chr18:77439844	G	49		T	59	0.386573	1	1
chr1:45196677	C	20		T	14	0.391528	1	1
chr6:31620134	A	20		C	14	0.391528	1	1
chr7:55602359	C	14		A	20	0.391528	1	1
chr11:76340811	G	20		T	14	0.391528	1	1
chr14:52311139	T	20		A	14	0.391528	1	1
chr17:80416377	C	20		G	14	0.391528	1	1
chr20:3776400	C	20		G	14	0.391528	1	1
chrX:1702045	T	14		G	20	0.391528	1	1
chr4:4249909	C	21		T	28	0.391603	1	1
chr6:31587870	A	28		T	21	0.391603	1	1
chr7:157150423	C	28		G	21	0.391603	1	1
chr6:27706180	G	30		A	38	0.396125	1	1
chr19:57862505	G	38		A	30	0.396125	1	1
chr1:205601119	T	49		A	40	0.39657	1	1
chr1:149871065	G	29		T	22	0.401062	1	1
chr1:167684814	A	29		C	22	0.401062	1	1
chr6:142468271	G	29		T	22	0.401062	1	1
chr1:59012404	C	14		A	9	0.404873	1	1
chr1:168479342	G	14		C	9	0.404873	1	1
chr2:74409028	C	14		G	9	0.404873	1	1
chr2:127416912	G	14		A	9	0.404873	1	1
chr4:10020757	G	9		A	14	0.404873	1	1
chr4:44680599	G	9		C	14	0.404873	1	1
chr4:129375704	G	9		C	14	0.404873	1	1
chr5:110088247	T	9		G	14	0.404873	1	1
chr6:28367663	T	14		C	9	0.404873	1	1
chr6:31165846	C	9		T	14	0.404873	1	1
chr6:158896776	A	9		G	14	0.404873	1	1
chr7:128695279	G	14		A	9	0.404873	1	1
chr8:74888494	C	14		T	9	0.404873	1	1
chr9:66455320	A	14		G	9	0.404873	1	1
chr11:35294186	A	9		G	14	0.404873	1	1
chr11:67374581	T	14		C	9	0.404873	1	1
chr12:6579812	T	14		C	9	0.404873	1	1
chr12:27175365	G	9		C	14	0.404873	1	1
chr12:109490296	T	9		G	14	0.404873	1	1
chr12:125411979	C	9		T	14	0.404873	1	1
chr13:95254031	T	9		C	14	0.404873	1	1
chr16:81907046	C	14		T	9	0.404873	1	1
chr16:89831510	C	9		A	14	0.404873	1	1
chr17:56028334	C	9		T	14	0.404873	1	1
chr20:17876404	G	9		A	14	0.404873	1	1
chr21:45759510	A	9		G	14	0.404873	1	1
chr22:24407561	A	14		G	9	0.404873	1	1
chr22:42229092	G	9		C	14	0.404873	1	1
chrX:1511084	T	14		C	9	0.404873	1	1
chr1:55230463	G	21		C	15	0.405032	1	1
chr7:2277114	G	21		C	15	0.405032	1	1
chr7:103848604	G	21		C	15	0.405032	1	1
chr7:139025094	G	15		A	21	0.405032	1	1
chr11:67213956	T	15		C	21	0.405032	1	1
chr12:57119236	A	21		G	15	0.405032	1	1
chr16:57334521	A	15		G	21	0.405032	1	1
chr19:58912906	G	21		A	15	0.405032	1	1
chr21:44313293	A	15		G	21	0.405032	1	1
chr16:88729670	G	42		T	51	0.406924	1	1
chr11:108535792	T	23		C	30	0.410103	1	1
chr17:685752	G	30		A	23	0.410103	1	1
chr17:80416069	C	23		T	30	0.410103	1	1
chr10:97518699	G	43		C	52	0.41191	1	1
chr16:88729645	A	33		C	41	0.415985	1	1
chr9:6681701	C	53		G	44	0.416775	1	1
chr1:40840353	A	16		G	22	0.417692	1	1
chr2:85555478	T	22		C	16	0.417692	1	1
chr2:85788738	C	22		A	16	0.417692	1	1
chr2:2577838	T	24		C	31	0.418754	1	1
chr6:32578127	G	31		A	24	0.418754	1	1
chr1:109633377	C	34		G	42	0.422191	1	1
chr6:32977420	G	42		T	34	0.422191	1	1
chr1:26759149	A	5		G	9	0.42395	1	1
chr1:32645161	G	9		A	5	0.42395	1	1
chr1:41898581	G	9		T	5	0.42395	1	1
chr1:85435560	G	5		A	9	0.42395	1	1
chr1:113217311	G	9		C	5	0.42395	1	1
chr1:144520156	C	9		A	5	0.42395	1	1
chr1:149514179	T	9		C	5	0.42395	1	1
chr1:150134735	G	9		A	5	0.42395	1	1
chr1:150738200	A	5		G	9	0.42395	1	1
chr1:155113104	G	5		T	9	0.42395	1	1
chr1:165600267	T	9		A	5	0.42395	1	1
chr1:196122305	T	5		A	9	0.42395	1	1
chr2:9614218	G	9		T	5	0.42395	1	1
chr2:31442747	G	5		A	9	0.42395	1	1
chr2:31479234	G	9		A	5	0.42395	1	1
chr2:54799606	T	9		C	5	0.42395	1	1
chr2:62541104	A	9		G	5	0.42395	1	1
chr2:64552757	C	5		G	9	0.42395	1	1
chr2:68480766	T	9		A	5	0.42395	1	1
chr2:91815216	C	5		T	9	0.42395	1	1
chr2:114148003	T	5		G	9	0.42395	1	1
chr2:179345183	C	9		T	5	0.42395	1	1
chr2:230787061	C	5		T	9	0.42395	1	1
chr3:12791172	C	9		T	5	0.42395	1	1
chr3:13058031	G	9		A	5	0.42395	1	1
chr3:14988748	T	9		A	5	0.42395	1	1
chr3:45430151	G	9		A	5	0.42395	1	1
chr3:73499083	A	5		G	9	0.42395	1	1
chr3:169554084	G	5		A	9	0.42395	1	1
chr4:4249855	G	9		A	5	0.42395	1	1
chr4:120159334	C	9		T	5	0.42395	1	1
chr4:185771979	A	5		G	9	0.42395	1	1
chr5:14109455	A	9		C	5	0.42395	1	1
chr5:56206675	A	9		C	5	0.42395	1	1
chr6:6659338	G	5		T	9	0.42395	1	1
chr6:16129072	A	9		G	5	0.42395	1	1
chr6:26021872	C	9		T	5	0.42395	1	1
chr6:26158079	A	9		C	5	0.42395	1	1
chr6:30693816	A	9		G	5	0.42395	1	1
chr6:32605091	A	9		G	5	0.42395	1	1
chr6:45890641	T	5		C	9	0.42395	1	1
chr6:166796665	C	5		T	9	0.42395	1	1
chr7:7221982	G	5		A	9	0.42395	1	1
chr7:32767795	G	5		A	9	0.42395	1	1
chr7:43966161	C	9		A	5	0.42395	1	1
chr7:100813287	G	9		C	5	0.42395	1	1
chr7:112091432	C	5		G	9	0.42395	1	1
chr7:149297104	A	9		G	5	0.42395	1	1
chr8:65607903	G	5		A	9	0.42395	1	1
chr8:93978444	G	9		C	5	0.42395	1	1
chr8:129076594	A	5		G	9	0.42395	1	1
chr9:5493937	A	9		T	5	0.42395	1	1
chr9:33871712	G	9		A	5	0.42395	1	1
chr9:88790268	C	5		A	9	0.42395	1	1
chr9:106856243	A	5		G	9	0.42395	1	1
chr9:132649662	G	5		A	9	0.42395	1	1
chr9:135257703	C	9		T	5	0.42395	1	1
chr10:7513822	C	9		T	5	0.42395	1	1
chr10:7534462	C	5		A	9	0.42395	1	1
chr10:12659284	G	5		T	9	0.42395	1	1
chr10:16859618	G	9		C	5	0.42395	1	1
chr10:30637995	G	9		C	5	0.42395	1	1
chr10:67653901	C	5		T	9	0.42395	1	1
chr10:102747363	G	9		T	5	0.42395	1	1
chr10:125151396	A	5		G	9	0.42395	1	1
chr10:125608590	T	9		C	5	0.42395	1	1
chr11:9336093	C	9		T	5	0.42395	1	1
chr11:64036688	C	5		G	9	0.42395	1	1
chr11:112498404	G	5		T	9	0.42395	1	1
chr11:115790925	T	5		C	9	0.42395	1	1
chr11:131940949	C	9		A	5	0.42395	1	1
chr12:12941884	T	9		C	5	0.42395	1	1
chr12:57657753	T	5		C	9	0.42395	1	1
chr12:62997180	T	5		C	9	0.42395	1	1
chr12:124166411	G	9		T	5	0.42395	1	1
chr13:92001277	G	5		C	9	0.42395	1	1
chr14:23426422	G	5		A	9	0.42395	1	1
chr14:65646536	G	5		A	9	0.42395	1	1
chr14:73393246	G	5		C	9	0.42395	1	1
chr16:12707612	A	9		G	5	0.42395	1	1
chr16:27420037	T	5		C	9	0.42395	1	1
chr16:57571090	C	5		A	9	0.42395	1	1
chr16:75182443	G	5		C	9	0.42395	1	1
chr17:18164239	C	5		T	9	0.42395	1	1
chr17:29909428	T	5		G	9	0.42395	1	1
chr17:33288363	T	9		C	5	0.42395	1	1
chr17:41438720	T	5		C	9	0.42395	1	1
chr17:57696773	A	9		G	5	0.42395	1	1
chr17:73285334	G	5		C	9	0.42395	1	1
chr19:506920	A	9		G	5	0.42395	1	1
chr19:1063079	G	5		C	9	0.42395	1	1
chr19:2610949	A	9		G	5	0.42395	1	1
chr19:4342730	G	5		A	9	0.42395	1	1
chr19:7816330	A	9		G	5	0.42395	1	1
chr19:30327503	C	5		T	9	0.42395	1	1
chr19:41116001	G	5		A	9	0.42395	1	1
chr19:49973784	A	9		G	5	0.42395	1	1
chr19:55770488	T	5		G	9	0.42395	1	1
chr20:3185174	A	5		T	9	0.42395	1	1
chr20:57607668	C	5		T	9	0.42395	1	1
chr21:27254279	C	9		G	5	0.42395	1	1
chr22:27006308	C	5		G	9	0.42395	1	1
chr22:30752696	G	5		T	9	0.42395	1	1
chr22:34238131	C	5		T	9	0.42395	1	1
chr22:43112961	C	9		T	5	0.42395	1	1
chrX:1590833	C	5		T	9	0.42395	1	1
chr1:10311983	A	15		C	10	0.424356	1	1
chr2:88315993	G	15		A	10	0.424356	1	1
chr2:106444416	T	10		C	15	0.424356	1	1
chr2:152266473	T	10		C	15	0.424356	1	1
chr3:18691236	G	15		C	10	0.424356	1	1
chr5:133340686	G	15		C	10	0.424356	1	1
chr5:153417959	G	10		T	15	0.424356	1	1
chr6:32096244	C	15		T	10	0.424356	1	1
chr6:143856016	G	10		A	15	0.424356	1	1
chr7:38217967	C	10		G	15	0.424356	1	1
chr8:101506963	G	10		A	15	0.424356	1	1
chr10:131908770	G	15		A	10	0.424356	1	1
chr11:75401105	C	15		T	10	0.424356	1	1
chr12:1068178	T	10		A	15	0.424356	1	1
chr12:109490401	C	15		T	10	0.424356	1	1
chr12:120933846	G	15		T	10	0.424356	1	1
chr17:61851435	C	10		T	15	0.424356	1	1
chr17:61904724	C	15		T	10	0.424356	1	1
chr22:41840407	C	15		T	10	0.424356	1	1
chr6:160211445	T	25		C	32	0.427043	1	1
chr7:101500000	C	32		T	25	0.427043	1	1
chr10:104503584	C	25		T	32	0.427043	1	1
chr15:64455366	C	25		T	32	0.427043	1	1
chr3:189901117	C	17		A	23	0.429591	1	1
chr4:185655487	T	23		G	17	0.429591	1	1
chr6:32653643	T	17		C	23	0.429591	1	1
chr6:160211485	C	23		T	17	0.429591	1	1
chr8:124169554	A	23		G	17	0.429591	1	1
chr13:31736620	T	23		C	17	0.429591	1	1
chr19:58038624	T	17		C	23	0.429591	1	1
chr11:95523030	T	71		G	61	0.433537	1	1
chr2:190648805	G	33		T	26	0.434993	1	1
chr3:72031919	G	62		A	72	0.436991	1	1
chr11:72145763	T	49		C	58	0.43944	1	1
chr8:104427359	A	45		C	37	0.439705	1	1
chr2:38260282	C	24		G	18	0.440799	1	1
chr1:45285346	C	11		T	16	0.442068	1	1
chr2:201390750	T	11		G	16	0.442068	1	1
chr4:140217010	G	11		C	16	0.442068	1	1
chr6:31239821	T	11		G	16	0.442068	1	1
chr10:6309402	A	11		G	16	0.442068	1	1
chr10:98460581	G	11		A	16	0.442068	1	1
chr11:63975331	C	11		T	16	0.442068	1	1
chr12:108155128	C	16		G	11	0.442068	1	1
chr16:740404	C	11		G	16	0.442068	1	1
chr19:35168545	A	11		G	16	0.442068	1	1
chr19:58111188	T	11		C	16	0.442068	1	1
chr19:58790359	C	11		A	16	0.442068	1	1
chr20:20033423	G	11		A	16	0.442068	1	1
chr3:47422152	G	27		C	34	0.442626	1	1
chr4:122745038	C	35		T	28	0.449963	1	1
chr11:65819661	C	28		A	35	0.449963	1	1
chr19:36119771	T	39		G	47	0.450548	1	1
chr8:125769891	T	19		C	25	0.451381	1	1
chr9:34049542	G	25		T	19	0.451381	1	1
chr17:75103815	G	19		C	25	0.451381	1	1
chr1:42193290	G	10		A	6	0.454498	1	1
chr1:160767498	G	10		A	6	0.454498	1	1
chr1:173391782	T	10		C	6	0.454498	1	1
chr1:198126046	A	10		T	6	0.454498	1	1
chr2:25500289	T	10		A	6	0.454498	1	1
chr2:46201337	G	10		A	6	0.454498	1	1
chr2:70056866	A	6		G	10	0.454498	1	1
chr2:73613341	G	6		A	10	0.454498	1	1
chr2:170550839	A	6		G	10	0.454498	1	1
chr2:191879417	T	10		C	6	0.454498	1	1
chr2:219151926	T	6		C	10	0.454498	1	1
chr2:240323275	T	10		C	6	0.454498	1	1
chr3:107844499	C	10		T	6	0.454498	1	1
chr3:121468926	C	10		T	6	0.454498	1	1
chr3:185959633	C	6		T	10	0.454498	1	1
chr4:2470892	C	10		G	6	0.454498	1	1
chr4:7069901	C	10		T	6	0.454498	1	1
chr4:25162256	A	10		C	6	0.454498	1	1
chr4:38859339	C	10		T	6	0.454498	1	1
chr4:152808893	C	10		A	6	0.454498	1	1
chr4:185770555	T	6		C	10	0.454498	1	1
chr5:132387260	A	10		G	6	0.454498	1	1
chr5:173248447	A	10		T	6	0.454498	1	1
chr5:175816212	C	10		A	6	0.454498	1	1
chr6:189113	G	6		A	10	0.454498	1	1
chr6:27835272	T	6		C	10	0.454498	1	1
chr6:28072602	G	10		A	6	0.454498	1	1
chr6:30778786	A	10		G	6	0.454498	1	1
chr6:32605257	A	6		C	10	0.454498	1	1
chr6:88451934	C	6		T	10	0.454498	1	1
chr7:1033045	T	10		G	6	0.454498	1	1
chr7:5569715	G	6		A	10	0.454498	1	1
chr7:99818927	C	10		T	6	0.454498	1	1
chr8:27263174	A	10		G	6	0.454498	1	1
chr8:28911842	C	10		T	6	0.454498	1	1
chr8:135612745	A	6		G	10	0.454498	1	1
chr9:132648085	C	10		T	6	0.454498	1	1
chr10:14227550	G	10		A	6	0.454498	1	1
chr10:71267834	T	10		C	6	0.454498	1	1
chr10:97517949	G	10		A	6	0.454498	1	1
chr11:64889416	C	6		G	10	0.454498	1	1
chr11:130786308	T	10		C	6	0.454498	1	1
chr12:21590621	T	10		C	6	0.454498	1	1
chr12:104683024	G	10		A	6	0.454498	1	1
chr12:133613855	T	10		G	6	0.454498	1	1
chr13:37574681	T	6		C	10	0.454498	1	1
chr13:50029036	C	10		T	6	0.454498	1	1
chr13:114832984	C	10		A	6	0.454498	1	1
chr14:23019647	C	6		T	10	0.454498	1	1
chr14:106084320	G	6		A	10	0.454498	1	1
chr15:49102885	C	10		G	6	0.454498	1	1
chr16:12638166	G	10		C	6	0.454498	1	1
chr16:15068908	C	10		G	6	0.454498	1	1
chr17:30896455	C	6		T	10	0.454498	1	1
chr17:33905468	G	6		A	10	0.454498	1	1
chr17:80309324	C	6		T	10	0.454498	1	1
chr18:71815063	G	6		A	10	0.454498	1	1
chr19:11266693	T	6		G	10	0.454498	1	1
chr19:35814384	A	6		C	10	0.454498	1	1
chr19:55770794	C	10		T	6	0.454498	1	1
chr19:57751789	G	10		C	6	0.454498	1	1
chr20:38785814	G	10		A	6	0.454498	1	1
chr21:26874503	G	6		A	10	0.454498	1	1
chr22:24830595	C	10		T	6	0.454498	1	1
chr22:27068702	C	10		A	6	0.454498	1	1
chr22:35695802	A	10		G	6	0.454498	1	1
chr22:38203796	C	10		T	6	0.454498	1	1
chr22:50682865	G	6		A	10	0.454498	1	1
chrX:1623417	G	10		A	6	0.454498	1	1
chr6:32591106	T	62		C	53	0.455814	1	1
chr1:171750577	T	36		C	29	0.457021	1	1
chr2:33702902	T	36		C	29	0.457021	1	1
chr6:122793033	G	29		A	36	0.457021	1	1
chr13:111124255	G	36		A	29	0.457021	1	1
chr18:76829377	A	29		G	36	0.457021	1	1
chr5:32531959	G	17		A	12	0.458258	1	1
chr5:176882583	A	12		C	17	0.458258	1	1
chr6:31164901	T	12		G	17	0.458258	1	1
chr6:90529343	C	17		T	12	0.458258	1	1
chr7:149321803	T	17		G	12	0.458258	1	1
chr10:99078931	C	12		G	17	0.458258	1	1
chr15:52264094	C	17		T	12	0.458258	1	1
chr19:37064240	G	17		A	12	0.458258	1	1
chr20:4795382	A	17		G	12	0.458258	1	1
chr21:35404478	A	17		G	12	0.458258	1	1
chr11:64902002	C	26		A	20	0.461391	1	1
chr16:85045080	C	20		G	26	0.461391	1	1
chr6:31325092	G	64		A	55	0.463488	1	1
chr18:77794297	C	37		T	30	0.463818	1	1
chr19:7694393	G	43		A	51	0.470492	1	1
chr2:44395302	A	27		G	21	0.470879	1	1
chr5:157158414	C	21		A	27	0.470879	1	1
chr6:32441422	C	27		T	21	0.470879	1	1
chr10:105127708	G	27		A	21	0.470879	1	1
chr11:9386176	C	21		T	27	0.470879	1	1
chr17:41438692	C	21		G	27	0.470879	1	1
chr1:156163906	C	18		T	13	0.47313	1	1
chr3:10050893	T	18		C	13	0.47313	1	1
chr6:29691003	C	18		T	13	0.47313	1	1
chr7:25902038	T	13		A	18	0.47313	1	1
chr16:12641328	T	13		C	18	0.47313	1	1
chr8:125486767	A	39		G	32	0.476688	1	1
chr6:117996631	T	45		C	53	0.479692	1	1
chr6:142468266	C	28		A	22	0.479888	1	1
chr11:64546257	C	22		G	28	0.479888	1	1
chr16:2977146	T	28		C	22	0.479888	1	1
chr19:16222738	C	22		T	28	0.479888	1	1
chr1:146373598	C	11		G	7	0.480682	1	1
chr1:165847489	T	11		C	7	0.480682	1	1
chr1:179334984	G	11		A	7	0.480682	1	1
chr1:204381352	G	11		A	7	0.480682	1	1
chr2:8442225	C	11		T	7	0.480682	1	1
chr2:61108829	G	11		A	7	0.480682	1	1
chr2:68430925	T	7		C	11	0.480682	1	1
chr2:109222736	A	11		G	7	0.480682	1	1
chr2:207024107	G	11		C	7	0.480682	1	1
chr2:216973814	C	7		T	11	0.480682	1	1
chr3:101498077	A	7		G	11	0.480682	1	1
chr3:171802793	G	7		T	11	0.480682	1	1
chr6:27804934	T	7		C	11	0.480682	1	1
chr6:31325201	C	7		A	11	0.480682	1	1
chr6:32578196	A	7		G	11	0.480682	1	1
chr6:35227832	C	7		T	11	0.480682	1	1
chr6:119671671	G	11		C	7	0.480682	1	1
chr7:2205803	C	7		T	11	0.480682	1	1
chr7:5569327	G	7		A	11	0.480682	1	1
chr7:47709216	T	7		C	11	0.480682	1	1
chr7:55377024	C	7		T	11	0.480682	1	1
chr8:33370985	G	11		A	7	0.480682	1	1
chr8:126620429	C	7		G	11	0.480682	1	1
chr8:134510930	T	11		C	7	0.480682	1	1
chr9:66458329	T	7		C	11	0.480682	1	1
chr10:73454444	C	7		A	11	0.480682	1	1
chr10:99400214	C	11		T	7	0.480682	1	1
chr10:105127587	G	11		T	7	0.480682	1	1
chr11:44087715	T	11		G	7	0.480682	1	1
chr11:60833624	A	7		G	11	0.480682	1	1
chr11:72436436	G	7		A	11	0.480682	1	1
chr12:8089063	T	11		A	7	0.480682	1	1
chr12:42538847	G	11		C	7	0.480682	1	1
chr12:69979517	C	7		T	11	0.480682	1	1
chr12:124196891	C	11		G	7	0.480682	1	1
chr12:125412006	T	7		C	11	0.480682	1	1
chr12:131363916	C	7		G	11	0.480682	1	1
chr14:35342838	C	7		A	11	0.480682	1	1
chr14:91977066	T	7		C	11	0.480682	1	1
chr14:96968604	G	11		T	7	0.480682	1	1
chr16:12667393	G	11		A	7	0.480682	1	1
chr16:84209634	G	11		C	7	0.480682	1	1
chr17:8280162	G	11		C	7	0.480682	1	1
chr17:79670273	T	11		C	7	0.480682	1	1
chr18:60978945	T	7		C	11	0.480682	1	1
chr19:37701574	C	7		G	11	0.480682	1	1
chr20:35945104	A	11		G	7	0.480682	1	1
chr21:38593609	C	11		T	7	0.480682	1	1
chr21:45079245	C	7		T	11	0.480682	1	1
chr10:95475336	C	33		T	40	0.482789	1	1
chr17:73663313	C	88		A	78	0.484957	1	1
chr1:28562676	A	14		G	19	0.48685	1	1
chr3:196761791	G	14		T	19	0.48685	1	1
chr6:141804925	G	19		A	14	0.48685	1	1
chr9:35657741	A	19		G	14	0.48685	1	1
chr12:54753185	T	14		C	19	0.48685	1	1
chr15:79297010	G	14		A	19	0.48685	1	1
chr16:68344945	C	14		G	19	0.48685	1	1
chr17:8339283	C	19		T	14	0.48685	1	1
chr18:71959324	G	14		A	19	0.48685	1	1
chr18:77794026	C	19		T	14	0.48685	1	1
chr19:48248834	T	19		C	14	0.48685	1	1
chr19:58898436	T	19		C	14	0.48685	1	1
chr2:191979359	G	62		A	71	0.488022	1	1
chr3:128598231	A	29		C	23	0.488456	1	1
chr10:124768292	A	29		G	23	0.488456	1	1
chr11:62609094	G	34		A	41	0.488683	1	1
chr11:64085148	A	34		C	41	0.488683	1	1
chr2:54198181	G	24		C	30	0.496617	1	1
chr12:58176614	T	24		C	30	0.496617	1	1
chr1:150336468	G	20		T	15	0.49956	1	1
chr5:145562143	G	15		A	20	0.49956	1	1
chr6:28367623	C	15		G	20	0.49956	1	1
chr6:32604980	T	15		C	20	0.49956	1	1
chr7:7222194	C	15		T	20	0.49956	1	1
chr19:4342847	T	20		G	15	0.49956	1	1
chr19:46234155	G	20		A	15	0.49956	1	1
chr1:26560481	A	12		C	8	0.503445	1	1
chr1:28574043	T	8		A	12	0.503445	1	1
chr1:28575140	T	12		G	8	0.503445	1	1
chr1:143744160	G	12		A	8	0.503445	1	1
chr1:144534330	A	12		G	8	0.503445	1	1
chr1:149223600	T	8		C	12	0.503445	1	1
chr1:161500130	A	8		G	12	0.503445	1	1
chr1:179334801	A	8		C	12	0.503445	1	1
chr2:231849245	C	12		G	8	0.503445	1	1
chr4:123073200	A	8		G	12	0.503445	1	1
chr5:100188953	G	8		T	12	0.503445	1	1
chr6:4942189	A	12		G	8	0.503445	1	1
chr6:16691136	C	12		T	8	0.503445	1	1
chr6:31461771	T	12		A	8	0.503445	1	1
chr7:2059463	A	8		C	12	0.503445	1	1
chr7:5566194	T	12		C	8	0.503445	1	1
chr7:44790807	T	12		C	8	0.503445	1	1
chr8:142192569	A	8		G	12	0.503445	1	1
chr10:99393234	G	12		A	8	0.503445	1	1
chr13:50510752	G	12		C	8	0.503445	1	1
chr13:111358488	A	12		G	8	0.503445	1	1
chr14:76618341	A	8		G	12	0.503445	1	1
chr15:67468285	A	8		G	12	0.503445	1	1
chr16:10630988	T	8		C	12	0.503445	1	1
chr16:29984839	C	12		G	8	0.503445	1	1
chr16:87887560	G	8		A	12	0.503445	1	1
chr17:33905745	C	8		T	12	0.503445	1	1
chr17:36648453	C	12		G	8	0.503445	1	1
chr17:56736785	A	8		C	12	0.503445	1	1
chr17:66243894	G	8		A	12	0.503445	1	1
chr17:77071040	C	8		A	12	0.503445	1	1
chr18:29238357	A	12		C	8	0.503445	1	1
chr19:6460214	C	8		T	12	0.503445	1	1
chr19:6604087	G	8		T	12	0.503445	1	1
chr19:39926601	C	8		T	12	0.503445	1	1
chr22:45080755	G	12		A	8	0.503445	1	1
chr16:53537423	C	25		A	31	0.504404	1	1
chr9:71394895	T	86		G	96	0.504803	1	1
chr1:234631187	A	21		G	16	0.511376	1	1
chr3:100428118	G	16		A	21	0.511376	1	1
chr19:58331012	T	16		C	21	0.511376	1	1
chr2:68589322	C	32		A	26	0.511842	1	1
chr2:170440746	C	32		A	26	0.511842	1	1
chr8:21967304	C	53		T	61	0.512255	1	1
chr6:32591129	G	47		A	40	0.520292	1	1
chr2:128848651	G	17		C	22	0.522397	1	1
chr2:198380635	C	17		T	22	0.522397	1	1
chr12:120730020	G	22		A	17	0.522397	1	1
chr19:45004696	G	17		C	22	0.522397	1	1
chr1:221967865	G	13		A	9	0.523467	1	1
chr2:8443920	G	9		A	13	0.523467	1	1
chr2:38342566	G	13		A	9	0.523467	1	1
chr2:43037672	C	13		T	9	0.523467	1	1
chr2:64553177	C	9		T	13	0.523467	1	1
chr3:16416405	C	9		T	13	0.523467	1	1
chr3:69417585	T	9		C	13	0.523467	1	1
chr3:112710242	T	9		C	13	0.523467	1	1
chr3:156392135	G	13		A	9	0.523467	1	1
chr5:60558886	G	13		A	9	0.523467	1	1
chr5:96039025	C	13		T	9	0.523467	1	1
chr5:159895274	C	13		A	9	0.523467	1	1
chr6:16421164	T	13		C	9	0.523467	1	1
chr6:32995962	T	9		C	13	0.523467	1	1
chr6:42897074	T	13		C	9	0.523467	1	1
chr6:117923875	C	9		T	13	0.523467	1	1
chr7:23054005	G	13		C	9	0.523467	1	1
chr8:72754639	C	13		G	9	0.523467	1	1
chr9:116163645	G	9		C	13	0.523467	1	1
chr9:131267004	C	13		T	9	0.523467	1	1
chr12:42538837	C	13		T	9	0.523467	1	1
chr12:93861473	G	13		T	9	0.523467	1	1
chr12:125411882	A	9		G	13	0.523467	1	1
chr14:70233665	C	9		T	13	0.523467	1	1
chr14:74318714	G	9		A	13	0.523467	1	1
chr16:27417118	T	13		C	9	0.523467	1	1
chr16:88772746	C	9		T	13	0.523467	1	1
chr16:90039432	G	13		C	9	0.523467	1	1
chr17:2303387	C	9		T	13	0.523467	1	1
chr17:43662028	G	13		A	9	0.523467	1	1
chr17:77071002	C	9		G	13	0.523467	1	1
chr19:10216835	G	13		T	9	0.523467	1	1
chr19:18043973	A	13		G	9	0.523467	1	1
chr19:51307981	G	9		A	13	0.523467	1	1
chr17:79670386	A	48		G	41	0.525015	1	1
chr12:22697537	C	34		A	28	0.525773	1	1
chr7:39772916	C	29		T	35	0.532309	1	1
chr7:103848587	A	23		G	18	0.532709	1	1
chr8:135844738	C	18		T	23	0.532709	1	1
chr11:105893240	T	23		C	18	0.532709	1	1
chr17:46908358	A	23		T	18	0.532709	1	1
chr6:32590953	T	51		C	44	0.538394	1	1
chr1:45241374	G	10		A	14	0.541256	1	1
chr2:234176609	T	14		C	10	0.541256	1	1
chr3:45735730	A	10		T	14	0.541256	1	1
chr3:115377254	A	14		C	10	0.541256	1	1
chr3:127474030	A	14		G	10	0.541256	1	1
chr4:41218776	A	10		C	14	0.541256	1	1
chr4:53578599	T	14		C	10	0.541256	1	1
chr4:185209881	T	10		C	14	0.541256	1	1
chr6:12052266	G	14		A	10	0.541256	1	1
chr6:26521435	G	10		C	14	0.541256	1	1
chr6:27782535	C	10		T	14	0.541256	1	1
chr6:164177321	C	14		T	10	0.541256	1	1
chr7:37382465	T	14		G	10	0.541256	1	1
chr14:74551518	T	14		A	10	0.541256	1	1
chr14:100532809	G	10		A	14	0.541256	1	1
chr15:65597138	A	14		G	10	0.541256	1	1
chr18:13568058	T	14		G	10	0.541256	1	1
chr19:13044544	A	10		C	14	0.541256	1	1
chr22:40646723	C	14		T	10	0.541256	1	1
chr22:40742417	C	10		T	14	0.541256	1	1
chr2:96874626	C	19		A	24	0.542384	1	1
chr18:13569212	T	24		C	19	0.542384	1	1
chr2:180871994	G	31		C	37	0.544612	1	1
chr8:125463098	T	31		A	37	0.544612	1	1
chr9:134000818	A	31		G	37	0.544612	1	1
chr22:42017264	G	63		A	71	0.545534	1	1
chr4:103422504	C	38		G	32	0.550413	1	1
chr17:72510784	G	20		A	25	0.551484	1	1
chr19:17420289	T	20		G	25	0.551484	1	1
chr20:17949658	G	25		A	20	0.551484	1	1
chr2:202047833	C	15		T	11	0.557197	1	1
chr2:242027525	A	11		G	15	0.557197	1	1
chr3:126194880	C	15		T	11	0.557197	1	1
chr3:195163917	A	11		C	15	0.557197	1	1
chr6:16586676	T	11		C	15	0.557197	1	1
chr6:27833174	A	15		G	11	0.557197	1	1
chr6:32590411	G	15		A	11	0.557197	1	1
chr6:33029925	A	15		G	11	0.557197	1	1
chr6:88182704	C	15		G	11	0.557197	1	1
chr10:14784890	C	11		A	15	0.557197	1	1
chr14:106167239	A	11		G	15	0.557197	1	1
chr14:107130971	C	11		T	15	0.557197	1	1
chr15:78833036	C	11		A	15	0.557197	1	1
chr16:70285901	G	15		A	11	0.557197	1	1
chr17:65574437	A	11		G	15	0.557197	1	1
chr18:29672676	G	15		T	11	0.557197	1	1
chr20:62362116	G	11		C	15	0.557197	1	1
chr21:40684389	G	15		C	11	0.557197	1	1
chr15:66679055	C	49		T	56	0.558394	1	1
chr3:10157205	G	21		C	26	0.560065	1	1
chr10:32735017	A	26		T	21	0.560065	1	1
chr12:7047143	C	21		A	26	0.560065	1	1
chr17:3462019	G	21		A	26	0.560065	1	1
chr4:185655402	A	41		G	35	0.566573	1	1
chr5:64486289	C	22		T	27	0.568172	1	1
chr19:59000273	A	22		G	27	0.568172	1	1
chr1:235017985	T	16		A	12	0.571588	1	1
chr2:8443859	G	12		C	16	0.571588	1	1
chr2:13663477	A	12		G	16	0.571588	1	1
chr3:20145855	C	12		G	16	0.571588	1	1
chr6:70506495	T	12		C	16	0.571588	1	1
chr6:79577644	C	12		A	16	0.571588	1	1
chr6:112365009	C	16		T	12	0.571588	1	1
chr10:114206754	C	16		G	12	0.571588	1	1
chr10:115441683	C	12		A	16	0.571588	1	1
chr13:50705473	G	16		A	12	0.571588	1	1
chr14:55658421	A	12		G	16	0.571588	1	1
chr16:2015121	C	16		T	12	0.571588	1	1
chr16:12641341	A	12		G	16	0.571588	1	1
chr16:25269322	A	16		G	12	0.571588	1	1
chr17:43138597	C	16		T	12	0.571588	1	1
chr17:61851485	A	12		C	16	0.571588	1	1
chr10:99078954	C	28		T	23	0.575849	1	1
chr13:45492146	G	28		A	23	0.575849	1	1
chr18:77439637	G	23		T	28	0.575849	1	1
chr18:55289076	C	83		T	75	0.577743	1	1
chr1:17223068	G	8		A	5	0.581055	1	1
chr1:66766798	G	8		A	5	0.581055	1	1
[truncated: 3,180 more rows]
